# Supplementary material for: Assessing Public Health and Social Measures Against COVID-19 in Japan From March to June 2021
Source: Front Med (Lausanne). 2022 Jul 12;9:937732. doi: 10.3389/fmed.2022.937732 (PMC9315273; doi:10.3389/fmed.2022.937732)
Supplement: Supplementary file 7 [file Table_4.XLSX]

## Sheet: シート1 - newly_confirmed_cases_da
Date	ALL	Hokkaido	Aomori	Iwate	Miyagi	Akita	Yamagata	Fukushima	Ibaraki	Tochigi	Gunma	Saitama	Chiba	Tokyo	Kanagawa	Niigata	Toyama	Ishikawa	Fukui	Yamanashi	Nagano	Gifu	Shizuoka	Aichi	Mie	Shiga	Kyoto	Osaka	Hyogo	Nara	Wakayama	Tottori	Shimane	Okayama	Hiroshima	Yamaguchi	Tokushima	Kagawa	Ehime	Kochi	Fukuoka	Saga	Nagasaki	Kumamoto	Oita	Miyazaki	Kagoshima	Okinawa
2020/1/16	1	0	0	0	0	0	0	0	0	0	0	0	0	0	1	0	0	0	0	0	0	0	0	0	0	0	0	0	0	0	0	0	0	0	0	0	0	0	0	0	0	0	0	0	0	0	0	0
2020/1/17	0	0	0	0	0	0	0	0	0	0	0	0	0	0	0	0	0	0	0	0	0	0	0	0	0	0	0	0	0	0	0	0	0	0	0	0	0	0	0	0	0	0	0	0	0	0	0	0
2020/1/18	0	0	0	0	0	0	0	0	0	0	0	0	0	0	0	0	0	0	0	0	0	0	0	0	0	0	0	0	0	0	0	0	0	0	0	0	0	0	0	0	0	0	0	0	0	0	0	0
2020/1/19	0	0	0	0	0	0	0	0	0	0	0	0	0	0	0	0	0	0	0	0	0	0	0	0	0	0	0	0	0	0	0	0	0	0	0	0	0	0	0	0	0	0	0	0	0	0	0	0
2020/1/20	0	0	0	0	0	0	0	0	0	0	0	0	0	0	0	0	0	0	0	0	0	0	0	0	0	0	0	0	0	0	0	0	0	0	0	0	0	0	0	0	0	0	0	0	0	0	0	0
2020/1/21	0	0	0	0	0	0	0	0	0	0	0	0	0	0	0	0	0	0	0	0	0	0	0	0	0	0	0	0	0	0	0	0	0	0	0	0	0	0	0	0	0	0	0	0	0	0	0	0
2020/1/22	0	0	0	0	0	0	0	0	0	0	0	0	0	0	0	0	0	0	0	0	0	0	0	0	0	0	0	0	0	0	0	0	0	0	0	0	0	0	0	0	0	0	0	0	0	0	0	0
2020/1/23	0	0	0	0	0	0	0	0	0	0	0	0	0	0	0	0	0	0	0	0	0	0	0	0	0	0	0	0	0	0	0	0	0	0	0	0	0	0	0	0	0	0	0	0	0	0	0	0
2020/1/24	1	0	0	0	0	0	0	0	0	0	0	0	0	1	0	0	0	0	0	0	0	0	0	0	0	0	0	0	0	0	0	0	0	0	0	0	0	0	0	0	0	0	0	0	0	0	0	0
2020/1/25	1	0	0	0	0	0	0	0	0	0	0	0	0	1	0	0	0	0	0	0	0	0	0	0	0	0	0	0	0	0	0	0	0	0	0	0	0	0	0	0	0	0	0	0	0	0	0	0
2020/1/26	1	0	0	0	0	0	0	0	0	0	0	0	0	0	0	0	0	0	0	0	0	0	0	1	0	0	0	0	0	0	0	0	0	0	0	0	0	0	0	0	0	0	0	0	0	0	0	0
2020/1/27	0	0	0	0	0	0	0	0	0	0	0	0	0	0	0	0	0	0	0	0	0	0	0	0	0	0	0	0	0	0	0	0	0	0	0	0	0	0	0	0	0	0	0	0	0	0	0	0
2020/1/28	3	1	0	0	0	0	0	0	0	0	0	0	0	0	0	0	0	0	0	0	0	0	0	1	0	0	0	0	0	1	0	0	0	0	0	0	0	0	0	0	0	0	0	0	0	0	0	0
2020/1/29	1	0	0	0	0	0	0	0	0	0	0	0	0	0	0	0	0	0	0	0	0	0	0	0	0	0	0	1	0	0	0	0	0	0	0	0	0	0	0	0	0	0	0	0	0	0	0	0
2020/1/30	4	0	0	0	0	0	0	0	0	0	0	0	1	1	0	0	0	0	0	0	0	0	0	0	1	0	1	0	0	0	0	0	0	0	0	0	0	0	0	0	0	0	0	0	0	0	0	0
2020/1/31	0	0	0	0	0	0	0	0	0	0	0	0	0	0	0	0	0	0	0	0	0	0	0	0	0	0	0	0	0	0	0	0	0	0	0	0	0	0	0	0	0	0	0	0	0	0	0	0
2020/2/1	0	0	0	0	0	0	0	0	0	0	0	0	0	0	0	0	0	0	0	0	0	0	0	0	0	0	0	0	0	0	0	0	0	0	0	0	0	0	0	0	0	0	0	0	0	0	0	0
2020/2/2	0	0	0	0	0	0	0	0	0	0	0	0	0	0	0	0	0	0	0	0	0	0	0	0	0	0	0	0	0	0	0	0	0	0	0	0	0	0	0	0	0	0	0	0	0	0	0	0
2020/2/3	0	0	0	0	0	0	0	0	0	0	0	0	0	0	0	0	0	0	0	0	0	0	0	0	0	0	0	0	0	0	0	0	0	0	0	0	0	0	0	0	0	0	0	0	0	0	0	0
2020/2/4	1	0	0	0	0	0	0	0	0	0	0	0	1	0	0	0	0	0	0	0	0	0	0	0	0	0	0	0	0	0	0	0	0	0	0	0	0	0	0	0	0	0	0	0	0	0	0	0
2020/2/5	2	0	0	0	0	0	0	0	0	0	0	0	1	0	0	0	0	0	0	0	0	0	0	0	0	0	1	0	0	0	0	0	0	0	0	0	0	0	0	0	0	0	0	0	0	0	0	0
2020/2/6	0	0	0	0	0	0	0	0	0	0	0	0	0	0	0	0	0	0	0	0	0	0	0	0	0	0	0	0	0	0	0	0	0	0	0	0	0	0	0	0	0	0	0	0	0	0	0	0
2020/2/7	0	0	0	0	0	0	0	0	0	0	0	0	0	0	0	0	0	0	0	0	0	0	0	0	0	0	0	0	0	0	0	0	0	0	0	0	0	0	0	0	0	0	0	0	0	0	0	0
2020/2/8	0	0	0	0	0	0	0	0	0	0	0	0	0	0	0	0	0	0	0	0	0	0	0	0	0	0	0	0	0	0	0	0	0	0	0	0	0	0	0	0	0	0	0	0	0	0	0	0
2020/2/9	0	0	0	0	0	0	0	0	0	0	0	0	0	0	0	0	0	0	0	0	0	0	0	0	0	0	0	0	0	0	0	0	0	0	0	0	0	0	0	0	0	0	0	0	0	0	0	0
2020/2/10	0	0	0	0	0	0	0	0	0	0	0	0	0	0	0	0	0	0	0	0	0	0	0	0	0	0	0	0	0	0	0	0	0	0	0	0	0	0	0	0	0	0	0	0	0	0	0	0
2020/2/11	1	0	0	0	0	0	0	0	0	0	0	0	1	0	0	0	0	0	0	0	0	0	0	0	0	0	0	0	0	0	0	0	0	0	0	0	0	0	0	0	0	0	0	0	0	0	0	0
2020/2/12	1	0	0	0	0	0	0	0	0	0	0	0	0	0	1	0	0	0	0	0	0	0	0	0	0	0	0	0	0	0	0	0	0	0	0	0	0	0	0	0	0	0	0	0	0	0	0	0
2020/2/13	3	0	0	0	0	0	0	0	0	0	0	0	1	0	1	0	0	0	0	0	0	0	0	0	0	0	0	0	0	0	1	0	0	0	0	0	0	0	0	0	0	0	0	0	0	0	0	0
2020/2/14	5	1	0	0	0	0	0	0	0	0	0	0	0	0	1	0	0	0	0	0	0	0	0	1	0	0	0	0	0	0	1	0	0	0	0	0	0	0	0	0	0	0	0	0	0	0	0	1
2020/2/15	4	0	0	0	0	0	0	0	0	0	0	0	0	0	0	0	0	0	0	0	0	0	0	1	0	0	0	0	0	0	3	0	0	0	0	0	0	0	0	0	0	0	0	0	0	0	0	0
2020/2/16	1	0	0	0	0	0	0	0	0	0	0	0	0	0	0	0	0	0	0	0	0	0	0	1	0	0	0	0	0	0	0	0	0	0	0	0	0	0	0	0	0	0	0	0	0	0	0	0
2020/2/17	6	0	0	0	0	0	0	0	0	0	0	0	0	0	1	0	0	0	0	0	0	0	0	1	0	0	0	0	0	0	4	0	0	0	0	0	0	0	0	0	0	0	0	0	0	0	0	0
2020/2/18	8	0	0	0	0	0	0	0	0	0	0	0	0	3	1	0	0	0	0	0	0	0	0	1	0	0	0	0	0	0	3	0	0	0	0	0	0	0	0	0	0	0	0	0	0	0	0	0
2020/2/19	9	2	0	0	0	0	0	0	0	0	0	0	0	3	2	0	0	0	0	0	0	0	0	1	0	0	0	0	0	0	0	0	0	0	0	0	0	0	0	0	0	0	0	0	0	0	0	1
2020/2/20	8	1	0	0	0	0	0	0	0	0	0	0	1	0	2	0	0	0	0	0	0	0	0	1	0	0	0	0	0	0	0	0	0	0	0	0	0	0	0	0	2	0	0	0	0	0	0	1
2020/2/21	13	3	0	0	0	0	0	0	0	0	0	0	1	3	3	0	0	1	0	0	0	0	0	2	0	0	0	0	0	0	0	0	0	0	0	0	0	0	0	0	0	0	0	0	0	0	0	0
2020/2/22	23	9	0	0	0	0	0	0	0	1	0	0	3	1	0	0	0	1	0	0	0	0	0	4	0	0	0	0	0	0	1	0	0	0	0	0	0	0	0	0	0	0	0	3	0	0	0	0
2020/2/23	10	7	0	0	0	0	0	0	0	0	0	0	1	0	0	0	0	0	0	0	0	0	0	2	0	0	0	0	0	0	0	0	0	0	0	0	0	0	0	0	0	0	0	0	0	0	0	0
2020/2/24	16	6	0	0	0	0	0	0	0	0	0	0	0	3	5	0	0	2	0	0	0	0	0	0	0	0	0	0	0	0	0	0	0	0	0	0	0	0	0	0	0	0	0	0	0	0	0	0
2020/2/25	8	1	0	0	0	0	0	0	0	0	0	0	0	0	0	0	0	0	0	0	1	0	0	3	0	0	0	0	0	0	0	0	0	0	0	0	1	0	0	0	0	0	0	2	0	0	0	0
2020/2/26	22	8	0	0	0	0	0	0	0	0	0	0	3	3	1	0	0	0	0	0	1	1	0	5	0	0	0	0	0	0	0	0	0	0	0	0	0	0	0	0	0	0	0	0	0	0	0	0
2020/2/27	24	15	0	0	0	0	0	0	0	0	0	0	0	1	3	0	0	1	0	0	0	1	0	2	0	0	0	1	0	0	0	0	0	0	0	0	0	0	0	0	0	0	0	0	0	0	0	0
2020/2/28	19	12	0	0	0	0	0	0	0	0	0	0	0	0	2	0	0	1	0	0	0	0	1	1	0	0	0	2	0	0	0	0	0	0	0	0	0	0	0	0	0	0	0	0	0	0	0	0
2020/2/29	9	4	0	0	1	0	0	0	0	0	0	0	0	1	0	1	0	0	0	0	0	0	0	1	0	0	0	0	0	0	0	0	0	0	0	0	0	0	0	1	0	0	0	0	0	0	0	0
2020/3/1	14	2	0	0	0	0	0	0	0	0	0	0	1	2	3	0	0	0	0	0	0	0	0	3	0	0	0	0	1	0	0	0	0	0	0	0	0	0	0	1	1	0	0	0	0	0	0	0
2020/3/2	14	5	0	0	0	0	0	0	0	0	0	0	0	0	4	1	0	0	0	0	0	0	0	0	0	0	0	2	0	0	0	0	0	0	0	0	0	0	1	1	0	0	0	0	0	0	0	0
2020/3/3	22	2	0	0	0	0	0	0	0	0	0	0	0	1	1	3	0	0	0	0	0	0	0	9	0	0	1	2	2	0	0	0	0	0	0	0	0	0	0	0	0	0	0	0	1	0	0	0
2020/3/4	34	3	0	0	0	0	0	0	0	0	0	0	1	4	0	0	0	0	0	0	0	0	0	8	0	0	2	9	0	0	0	0	0	0	0	1	0	0	1	4	0	0	0	0	0	1	0	0
2020/3/5	33	1	0	0	0	0	0	0	0	1	0	2	0	8	4	1	0	0	0	0	0	0	0	8	0	1	1	1	1	0	1	0	0	0	0	2	0	0	0	0	0	0	0	1	0	0	0	0
2020/3/6	54	7	0	0	0	2	0	0	0	0	0	3	1	6	5	0	0	0	0	1	1	0	0	5	0	0	1	13	4	3	0	0	0	0	0	0	0	0	0	2	0	0	0	0	0	0	0	0
2020/3/7	44	8	0	0	0	0	0	1	0	0	0	0	5	6	1	0	0	0	0	1	0	0	0	7	0	0	1	10	2	0	0	0	0	0	1	0	0	0	0	1	0	0	0	0	0	0	0	0
2020/3/8	35	3	0	0	0	0	0	0	0	0	1	1	0	0	0	0	0	0	0	0	0	0	0	11	0	0	0	15	2	0	0	0	0	0	0	0	0	0	0	2	0	0	0	0	0	0	0	0
2020/3/9	27	7	0	0	0	0	0	0	0	0	0	0	1	0	0	2	0	1	0	0	0	0	0	6	0	0	4	0	4	2	0	0	0	0	0	0	0	0	0	0	0	0	0	0	0	0	0	0
2020/3/10	60	3	0	0	0	0	0	0	0	0	0	5	1	3	2	3	0	0	0	0	0	0	1	13	1	0	1	17	9	1	0	0	0	0	0	0	0	0	0	0	0	0	0	0	0	0	0	0
2020/3/11	52	7	0	0	0	0	0	0	0	0	0	2	2	6	3	0	0	0	0	0	0	0	0	5	5	0	2	7	12	1	0	0	0	0	0	0	0	0	0	0	0	0	0	0	0	0	0	0
2020/3/12	55	10	0	0	0	0	0	0	0	0	1	6	2	2	3	3	0	0	0	0	0	0	1	7	0	0	2	9	9	0	0	0	0	0	0	0	0	0	0	0	0	0	0	0	0	0	0	0
2020/3/13	34	9	0	0	0	0	0	0	0	0	1	2	2	2	1	0	0	0	0	0	0	0	0	3	0	0	0	3	10	0	0	0	0	0	0	0	0	0	0	0	0	1	0	0	0	0	0	0
2020/3/14	62	7	0	0	0	0	0	1	0	0	2	7	2	10	0	2	0	0	0	0	1	0	0	7	1	0	0	10	11	0	0	0	0	0	0	0	0	0	0	0	0	0	1	0	0	0	0	0
2020/3/15	29	4	0	0	0	0	0	0	0	0	0	0	1	3	5	0	0	0	0	0	0	0	0	0	0	1	0	4	10	0	1	0	0	0	0	0	0	0	0	0	0	0	0	0	0	0	0	0
2020/3/16	16	4	0	0	0	0	0	0	0	0	1	0	0	0	0	1	0	0	0	0	0	0	0	2	0	1	0	2	5	0	0	0	0	0	0	0	0	0	0	0	0	0	0	0	0	0	0	0
2020/3/17	45	0	0	0	0	0	0	0	1	0	3	5	0	12	4	4	0	0	0	0	0	1	0	2	0	1	2	4	4	0	0	0	0	0	0	0	0	1	0	0	1	0	0	0	0	0	0	0
2020/3/18	39	2	0	0	0	0	0	0	1	1	1	1	2	9	1	1	0	0	1	0	0	0	0	5	1	0	2	5	5	0	0	0	0	0	0	0	0	0	1	0	0	0	0	0	0	0	0	0
2020/3/19	39	3	0	0	0	0	0	0	1	0	0	4	2	7	6	2	0	0	0	0	0	0	0	4	0	0	0	2	2	0	2	0	0	0	0	0	0	0	0	0	1	0	0	1	2	0	0	0
2020/3/20	52	1	0	0	0	0	0	0	0	1	1	3	6	11	2	1	0	1	0	0	0	0	0	5	0	0	1	4	8	0	0	0	0	0	1	0	0	0	0	0	0	0	0	0	5	1	0	0
2020/3/21	35	1	0	0	0	0	0	0	0	0	0	3	1	7	4	2	0	0	0	0	0	0	0	2	0	0	1	2	6	0	0	0	0	0	1	0	0	0	0	0	0	0	0	0	5	0	0	0
2020/3/22	45	3	0	0	0	0	0	0	0	0	0	6	2	3	5	0	0	0	0	0	0	2	0	2	0	0	1	6	4	1	0	0	0	1	0	1	0	0	0	0	0	0	0	0	8	0	0	0
2020/3/23	39	0	2	0	0	0	0	0	2	0	0	1	3	16	0	0	0	0	0	0	0	3	0	2	0	1	1	3	2	0	0	0	0	0	0	0	0	0	0	0	1	0	0	0	1	0	0	1
2020/3/24	89	1	0	0	0	0	0	0	5	2	2	7	1	36	6	1	0	0	0	0	1	3	0	3	0	0	2	8	5	0	0	0	0	0	0	0	0	0	0	0	3	0	0	0	1	1	0	1
2020/3/25	93	4	4	0	0	0	0	0	0	4	1	1	5	41	4	1	0	0	2	2	0	1	0	6	0	0	4	7	1	0	0	0	0	0	0	1	0	0	0	0	0	0	1	1	2	0	0	0
2020/3/26	93	1	0	0	1	0	0	0	0	1	0	7	3	46	6	0	0	0	3	0	0	3	0	3	0	1	3	7	1	0	0	0	0	0	1	1	0	0	0	0	3	0	0	0	0	0	1	1
2020/3/27	96	1	0	0	0	2	0	0	3	0	0	6	8	21	10	1	0	0	3	0	1	2	0	3	0	0	1	20	3	0	0	0	0	1	0	0	0	0	1	1	4	0	0	2	2	0	0	0
2020/3/28	222	3	1	0	0	0	0	0	3	0	0	6	86	64	13	1	0	1	3	0	0	2	0	4	0	0	5	15	3	2	0	0	0	1	0	0	0	0	0	0	6	0	0	1	0	0	0	2
2020/3/29	151	4	0	0	2	0	0	0	0	1	3	5	8	72	9	0	0	0	1	0	2	1	0	3	0	0	7	17	7	0	0	0	0	0	2	0	0	0	0	1	4	0	0	1	1	0	0	0
2020/3/30	80	1	1	0	2	1	0	0	4	0	1	1	6	12	3	0	0	2	2	0	0	4	4	3	2	0	9	8	4	0	1	0	0	1	0	0	0	1	0	1	3	0	0	2	0	0	0	1
2020/3/31	227	0	0	0	1	1	1	2	4	1	0	16	7	79	14	0	2	2	5	1	0	1	1	8	0	1	13	28	11	0	0	0	0	0	0	0	2	0	5	2	17	1	0	0	1	0	0	0
2020/4/1	257	5	0	0	4	1	1	2	18	1	2	2	11	67	19	1	3	2	1	0	0	6	4	5	0	0	7	34	14	4	1	0	0	1	0	0	0	0	0	3	32	1	3	1	0	0	1	0
2020/4/2	281	3	1	0	1	2	1	2	2	0	0	8	12	98	25	0	3	1	9	2	0	5	1	7	1	1	12	33	7	4	2	0	0	2	5	0	0	0	3	1	23	0	2	0	1	0	1	0
2020/4/3	353	5	2	0	6	1	0	1	10	3	3	24	17	92	31	3	0	8	12	1	1	3	2	12	1	6	18	36	6	2	1	0	0	2	2	1	0	0	7	2	19	2	2	3	1	3	0	2
2020/4/4	365	3	0	0	2	1	5	5	5	0	1	19	27	118	21	0	2	8	4	2	1	6	1	19	0	3	10	40	15	3	0	0	0	1	2	1	0	0	1	3	27	0	1	0	1	2	0	5
2020/4/5	346	1	0	0	3	0	2	2	5	0	0	24	26	141	27	0	0	11	7	4	1	6	0	7	0	1	9	21	13	1	2	0	0	1	0	0	0	0	1	7	16	3	1	1	0	2	0	0
2020/4/6	248	0	0	0	3	0	3	0	7	0	0	22	17	85	6	0	1	2	6	1	2	8	0	11	0	1	8	20	6	1	5	0	0	0	1	5	0	0	2	3	14	0	0	0	1	1	0	6
2020/4/7	365	4	1	0	6	0	6	8	6	1	5	12	13	87	19	2	1	6	6	4	0	9	5	21	0	5	12	53	20	2	2	0	0	1	3	3	0	0	0	2	23	1	0	2	2	1	0	11
2020/4/8	522	10	0	0	2	0	3	5	0	6	0	35	34	155	66	1	2	15	7	5	5	9	5	20	0	2	10	43	20	2	3	0	0	2	5	1	0	1	2	1	25	2	2	1	6	4	0	5
2020/4/9	574	18	2	0	2	0	5	4	4	5	0	32	30	182	28	3	7	6	5	3	2	7	5	21	2	7	10	92	39	5	3	0	1	1	1	0	0	0	1	10	26	0	0	1	0	0	1	3
2020/4/10	640	13	3	0	2	2	5	3	10	2	6	56	33	199	53	0	2	20	5	3	6	9	5	14	0	1	9	80	29	3	1	1	1	0	5	1	0	1	2	5	39	1	1	1	1	0	0	7
2020/4/11	644	16	5	0	7	2	1	1	10	2	0	22	36	200	76	1	7	12	4	3	1	13	2	10	2	4	7	70	42	2	0	0	4	0	26	1	0	0	2	0	43	0	0	1	0	1	0	8
2020/4/12	486	12	0	0	6	0	5	1	8	0	2	40	44	174	31	0	0	9	2	1	1	6	2	2	0	0	12	45	17	2	1	0	1	0	6	4	0	4	0	6	30	1	0	2	0	0	0	9
2020/4/13	387	5	0	0	3	0	1	1	1	1	53	28	19	100	15	0	19	8	4	1	7	7	5	9	0	2	12	24	19	3	0	0	1	0	3	1	0	8	7	0	11	0	0	1	1	0	0	7
2020/4/14	446	18	0	0	10	1	4	0	6	1	0	22	16	159	20	3	1	10	0	2	1	6	1	10	2	11	5	61	9	3	2	0	2	1	10	1	0	4	2	0	33	0	0	3	2	0	0	4
2020/4/15	552	23	0	0	1	0	6	1	3	2	2	49	46	127	40	1	5	9	8	3	2	5	1	12	1	1	5	74	20	6	2	0	3	0	38	3	0	0	1	2	30	2	1	2	5	0	0	10
2020/4/16	558	23	0	0	10	0	5	9	4	4	0	50	43	150	55	1	10	6	3	3	6	5	0	14	6	5	10	53	31	1	1	0	1	1	5	1	0	2	1	0	26	0	1	0	4	0	0	8
2020/4/17	572	33	0	0	4	0	4	3	8	3	14	37	30	204	34	6	14	11	1	2	2	1	2	10	6	11	10	51	27	2	0	0	1	1	6	0	0	2	0	1	17	1	1	2	0	0	2	8
2020/4/18	577	38	0	0	4	0	2	8	4	0	0	32	43	185	44	3	3	16	2	2	0	1	0	17	3	2	7	86	21	4	1	2	0	0	6	0	0	1	3	1	24	0	0	2	0	0	1	9
2020/4/19	377	27	0	0	0	0	1	2	4	0	1	35	19	108	30	0	10	5	6	2	5	2	3	10	1	1	9	48	11	2	0	0	1	1	2	0	0	1	1	4	16	0	0	3	0	0	1	5
2020/4/20	346	17	0	0	1	0	3	2	4	5	8	21	23	102	16	0	4	2	1	0	1	0	0	5	3	1	8	83	11	2	0	0	0	0	5	0	0	2	1	1	2	1	0	1	1	0	2	6
2020/4/21	389	22	0	0	0	0	0	0	3	2	1	10	20	125	15	2	19	10	5	1	2	5	0	16	2	4	5	55	19	9	2	0	0	0	2	0	2	0	1	0	21	0	0	1	4	0	0	4
2020/4/22	446	22	0	0	0	0	1	1	5	1	8	33	23	123	24	3	22	9	1	0	2	3	4	19	2	12	11	32	17	2	2	0	0	0	2	0	0	0	0	1	21	1	0	1	0	0	0	5
2020/4/23	439	45	0	0	0	0	0	0	2	0	4	38	21	134	39	1	12	17	0	0	3	2	1	12	0	4	7	34	20	1	1	0	0	0	3	0	0	0	0	1	12	8	0	1	0	0	0	2
2020/4/24	444	22	0	0	0	0	1	1	4	0	5	16	17	171	32	4	7	6	1	1	4	0	1	14	2	1	4	34	24	1	5	0	0	2	0	0	0	0	0	0	12	6	0	1	1	0	0	1
2020/4/25	371	39	0	0	1	0	0	2	1	0	0	18	8	119	31	1	13	2	0	0	2	0	1	1	0	1	4	29	16	0	2	0	1	0	2	0	0	0	0	1	14	4	0	0	0	0	0	1
2020/4/26	224	14	0	0	0	0	0	1	3	2	1	20	8	82	16	4	8	5	1	1	0	0	1	1	0	0	4	17	8	0	1	0	5	1	2	0	0	0	0	1	11	1	0	2	0	0	0	3
2020/4/27	182	35	1	0	1	0	0	0	0	0	5	17	7	41	7	0	2	7	0	0	1	0	1	0	0	0	15	28	1	2	1	0	0	0	1	0	0	0	0	0	9	0	0	0	0	0	0	0
2020/4/28	279	38	3	0	2	0	1	1	1	0	0	9	9	114	10	5	2	9	1	0	1	0	5	5	0	2	4	32	7	3	1	0	1	0	5	0	0	0	0	0	4	0	0	0	0	0	0	4
2020/4/29	217	38	0	0	0	0	1	1	1	0	0	10	4	46	26	0	9	5	0	0	0	0	1	4	0	0	4	43	6	1	0	0	0	1	1	0	0	0	0	1	13	1	0	0	0	0	0	0
2020/4/30	202	41	0	0	0	0	0	2	0	0	1	9	9	59	26	0	7	1	0	0	0	0	3	1	0	0	3	26	3	0	2	0	0	0	0	3	0	0	0	0	3	2	0	0	0	0	0	1
2020/5/1	282	22	0	0	0	0	0	1	2	0	0	12	6	165	15	2	4	3	0	0	0	0	2	3	0	0	4	24	5	3	0	0	0	0	4	2	0	0	0	0	3	0	0	0	0	0	0	0
2020/5/2	288	33	0	0	0	0	0	1	0	0	0	14	6	154	44	0	4	6	0	0	4	1	0	0	0	0	5	7	4	0	0	0	0	0	1	0	0	0	0	0	3	1	0	0	0	0	0	0
2020/5/3	195	26	0	0	0	0	0	3	0	0	0	7	5	93	15	0	4	4	0	1	0	0	0	2	0	0	3	11	14	1	0	0	1	0	1	1	0	0	1	0	0	2	0	0	0	0	0	0
2020/5/4	181	31	0	0	0	0	1	0	2	0	0	5	5	88	10	0	3	3	0	2	2	0	0	3	0	2	3	13	0	0	0	0	0	0	4	1	0	0	0	0	1	1	0	0	0	0	0	0
2020/5/5	119	12	0	0	0	0	0	1	1	0	0	3	1	57	14	1	3	1	0	1	0	0	0	3	0	0	4	7	7	1	0	0	0	0	0	1	0	0	0	0	1	0	0	0	0	0	0	0
2020/5/6	104	23	0	0	0	0	0	1	0	0	0	8	2	37	7	0	1	3	0	0	1	0	0	0	0	0	3	15	2	0	0	0	0	0	0	0	0	0	0	0	1	0	0	0	0	0	0	0
2020/5/7	107	14	1	0	0	0	0	0	0	0	1	27	5	23	13	0	0	4	0	0	0	0	0	0	0	0	6	9	3	0	0	0	0	0	0	0	0	0	0	0	1	0	0	0	0	0	0	0
2020/5/8	88	6	0	0	0	0	0	1	0	2	0	9	3	39	7	3	1	0	0	0	1	0	0	0	0	1	1	10	1	1	0	0	0	1	0	0	0	0	0	0	0	0	0	1	0	0	0	0
2020/5/9	108	11	0	0	0	0	0	0	0	0	0	9	3	36	8	0	4	2	0	0	1	0	0	3	0	0	4	16	8	1	0	0	0	0	0	0	0	0	0	0	2	0	0	0	0	0	0	0
2020/5/10	66	9	0	0	0	0	0	0	0	0	0	5	0	22	13	0	0	1	0	0	0	0	0	0	0	0	0	11	4	0	0	0	0	0	0	0	0	0	0	0	1	0	0	0	0	0	0	0
2020/5/11	58	12	0	0	0	0	0	0	0	0	0	14	3	15	7	0	0	2	0	0	0	0	0	1	0	0	0	1	2	0	0	0	0	1	0	0	0	0	0	0	0	0	0	0	0	0	0	0
2020/5/12	87	13	0	0	0	0	0	0	0	0	6	1	3	27	15	0	0	3	0	0	1	0	0	1	0	0	4	10	0	0	2	0	0	0	0	0	0	0	0	0	1	0	0	0	0	0	0	0
2020/5/13	55	4	0	0	0	0	0	0	0	0	0	3	2	10	10	0	1	1	0	2	0	0	0	1	0	0	1	12	3	0	0	0	0	0	0	0	0	0	3	0	1	1	0	0	0	0	0	0
2020/5/14	99	6	0	0	0	0	0	0	0	0	0	4	0	30	32	0	2	0	0	0	0	0	0	2	0	0	1	3	1	0	0	0	0	0	0	0	0	0	17	0	1	0	0	0	0	0	0	0
2020/5/15	55	10	0	0	0	0	0	0	0	4	0	3	2	9	16	1	0	1	0	0	0	0	0	1	0	1	0	4	1	0	0	0	0	0	0	0	0	0	2	0	0	0	0	0	0	0	0	0
2020/5/16	56	7	0	0	0	0	0	0	0	0	0	4	8	14	12	0	1	1	0	0	0	0	0	2	0	1	0	4	1	0	0	0	0	0	0	0	0	0	0	0	0	1	0	0	0	0	0	0
2020/5/17	29	8	0	0	0	0	0	0	0	0	0	5	0	5	5	0	0	1	0	0	0	0	0	0	0	0	0	0	1	0	0	0	0	0	1	0	0	0	1	0	1	0	0	0	0	0	0	1
2020/5/18	30	1	0	0	0	0	0	0	0	0	0	2	2	10	8	0	2	0	0	1	0	0	0	0	0	0	0	2	0	0	0	0	0	0	0	0	0	0	2	0	0	0	0	0	0	0	0	0
2020/5/19	32	3	0	0	0	0	0	0	0	1	1	2	0	5	8	0	0	3	0	2	0	0	0	0	0	0	0	6	0	0	0	0	0	0	0	0	0	0	1	0	0	0	0	0	0	0	0	0
2020/5/20	37	2	0	0	0	0	0	0	0	1	0	5	1	5	18	0	0	0	0	0	0	0	0	0	0	1	0	3	0	0	0	0	0	0	0	0	0	0	0	0	0	0	0	0	0	0	0	1
2020/5/21	45	5	0	0	0	0	0	0	0	2	0	1	3	11	13	0	0	2	0	0	0	0	1	0	0	0	0	4	2	0	0	0	0	0	0	0	0	0	1	0	0	0	0	0	0	0	0	0
2020/5/22	30	6	0	0	0	0	0	0	0	1	1	2	1	2	7	0	0	2	0	0	0	0	0	0	0	0	0	4	0	0	0	0	0	0	1	0	0	0	3	0	0	0	0	0	0	0	0	0
2020/5/23	30	9	0	0	0	0	0	0	0	0	0	1	0	3	5	0	0	1	0	0	0	0	0	1	0	1	0	1	2	0	0	0	0	0	0	0	0	0	1	0	4	0	0	0	0	0	0	1
2020/5/24	40	15	0	0	0	0	0	0	0	0	0	0	0	14	5	0	0	0	0	0	0	0	1	0	0	0	0	0	0	0	0	0	0	0	0	0	0	0	1	0	4	0	0	0	0	0	0	0
2020/5/25	22	3	0	0	0	0	0	0	0	1	0	1	0	8	1	0	0	0	0	0	0	0	0	0	0	0	0	0	0	0	0	0	0	0	0	0	0	0	1	0	6	1	0	0	0	0	0	0
2020/5/26	27	8	0	0	0	0	0	0	0	0	0	1	0	10	3	0	0	1	0	0	0	0	0	0	0	0	0	1	0	0	0	0	0	0	0	0	0	0	0	0	2	0	0	0	0	0	0	1
2020/5/27	37	5	0	0	0	0	0	0	0	0	0	0	2	11	5	0	0	0	0	0	0	0	0	0	0	0	1	4	0	1	0	0	0	0	0	0	0	0	0	0	8	0	0	0	0	0	0	0
2020/5/28	62	7	0	0	0	0	0	0	0	0	0	3	1	15	8	0	0	1	0	4	0	0	1	0	0	0	0	0	0	0	0	0	0	0	0	0	0	0	1	0	21	0	0	0	0	0	0	0
2020/5/29	63	3	0	0	0	0	0	0	0	0	0	1	0	21	10	0	0	1	0	0	0	0	0	0	0	0	0	1	0	0	0	0	0	0	0	0	0	0	0	0	26	0	0	0	0	0	0	0
2020/5/30	46	4	0	0	0	0	0	0	0	0	0	3	1	14	4	0	0	0	0	0	0	0	0	1	0	0	0	2	0	0	0	0	0	0	0	0	0	0	0	0	17	0	0	0	0	0	0	0
2020/5/31	33	6	0	0	0	0	0	0	0	0	0	1	2	5	6	0	0	0	0	0	0	0	0	0	0	0	0	1	0	0	0	0	0	0	0	0	0	0	0	0	12	0	0	0	0	0	0	0
2020/6/1	36	5	0	0	0	0	0	0	0	0	0	0	0	13	1	0	0	0	0	0	0	1	0	0	0	0	0	0	0	0	0	0	0	0	0	0	0	0	0	0	16	0	0	0	0	0	0	0
2020/6/2	51	3	0	0	0	0	0	0	0	1	0	0	1	34	3	0	0	0	0	1	0	0	0	1	0	0	0	1	0	0	0	0	0	0	0	0	0	0	0	0	6	0	0	0	0	0	0	0
2020/6/3	26	3	0	0	0	0	0	0	0	0	0	2	1	12	2	0	0	0	0	0	0	0	0	0	0	0	0	0	0	0	0	0	0	0	0	0	0	0	0	0	6	0	0	0	0	0	0	0
2020/6/4	45	3	0	0	0	0	0	0	0	0	0	1	0	28	6	0	0	0	0	0	0	0	0	0	0	0	0	0	0	0	0	0	0	0	1	0	0	0	0	0	6	0	0	0	0	0	0	0
2020/6/5	41	4	0	0	0	0	0	0	0	0	2	1	1	20	6	0	0	1	0	0	0	0	0	1	0	0	0	0	0	0	0	0	0	0	0	0	0	0	0	0	5	0	0	0	0	0	0	0
2020/6/6	45	8	0	0	0	0	0	0	0	0	0	1	0	26	5	0	0	0	0	1	0	0	0	0	0	0	1	1	0	0	0	0	0	0	0	0	0	0	0	0	2	0	0	0	0	0	0	0
2020/6/7	32	4	0	0	0	0	0	0	0	0	0	0	3	14	5	0	0	0	0	1	0	0	0	1	0	0	0	1	0	0	0	0	0	0	0	0	0	0	0	0	3	0	0	0	0	0	0	0
2020/6/8	22	4	0	0	0	0	0	0	0	0	0	1	0	13	0	0	0	0	0	0	0	1	0	0	0	0	0	0	0	0	0	0	0	0	0	0	0	0	0	0	3	0	0	0	0	0	0	0
2020/6/9	30	7	0	0	0	0	0	0	0	0	0	1	3	12	1	0	0	0	0	1	0	1	0	0	0	0	1	0	0	0	0	0	0	0	0	0	0	0	0	0	3	0	0	0	0	0	0	0
2020/6/10	36	5	0	0	0	0	0	0	0	0	0	6	2	18	0	0	0	0	0	0	0	0	1	2	0	0	0	0	0	0	0	0	0	0	0	0	0	0	0	0	2	0	0	0	0	0	0	0
2020/6/11	40	7	0	0	0	0	0	0	0	0	0	3	3	22	1	0	0	0	0	0	0	0	1	0	0	0	0	1	0	0	0	0	0	0	0	0	0	0	0	0	2	0	0	0	0	0	0	0
2020/6/12	57	10	0	0	0	0	0	0	0	0	0	2	3	25	3	0	0	0	0	1	0	0	0	2	0	0	0	1	0	0	0	0	0	0	0	0	0	0	0	0	9	0	0	0	0	0	1	0
2020/6/13	43	9	0	0	0	0	0	0	0	0	0	0	1	24	6	0	0	0	0	1	0	0	0	1	0	0	0	0	0	0	0	0	0	0	0	0	0	0	0	0	1	0	0	0	0	0	0	0
2020/6/14	62	7	0	0	0	0	0	0	0	0	0	2	0	47	0	0	0	0	0	1	0	0	0	0	0	0	0	2	0	0	0	0	0	0	0	0	0	0	0	0	3	0	0	0	0	0	0	0
2020/6/15	60	6	0	0	0	0	0	0	0	0	0	0	0	48	3	0	0	0	0	0	0	1	0	1	0	0	0	0	0	0	0	0	0	0	0	0	0	0	0	0	1	0	0	0	0	0	0	0
2020/6/16	42	2	0	0	0	0	0	0	0	0	0	1	0	27	2	0	0	0	0	1	0	0	1	1	0	0	3	3	0	0	0	0	0	0	0	0	0	0	0	0	1	0	0	0	0	0	0	0
2020/6/17	43	6	0	0	0	0	0	0	0	0	0	1	1	16	7	0	0	0	0	0	0	1	1	3	0	0	0	4	0	0	0	0	0	0	0	0	0	0	0	0	3	0	0	0	0	0	0	0
2020/6/18	68	5	0	0	1	0	0	1	0	0	0	2	3	41	6	1	0	0	0	0	0	0	0	0	0	1	0	4	0	0	0	0	0	0	0	0	0	0	0	0	3	0	0	0	0	0	0	0
2020/6/19	54	3	0	0	0	0	0	0	0	0	0	1	0	35	2	0	0	0	0	0	1	0	1	1	1	0	1	2	1	0	0	0	0	0	0	0	0	0	0	0	5	0	0	0	0	0	0	0
2020/6/20	65	3	0	0	0	0	0	0	2	0	0	5	2	39	5	0	0	0	0	0	0	1	0	1	0	0	1	6	0	0	0	0	0	0	0	0	0	0	0	0	0	0	0	0	0	0	0	0
2020/6/21	48	2	0	0	0	0	0	0	0	0	0	7	0	34	0	0	0	0	0	0	0	0	0	0	0	0	0	3	2	0	0	0	0	0	0	0	0	0	0	0	0	0	0	0	0	0	0	0
2020/6/22	40	2	0	0	1	0	0	0	0	0	0	4	2	29	0	0	0	1	0	0	0	0	0	0	0	0	0	0	0	0	0	0	0	0	0	0	0	0	0	0	0	0	0	1	0	0	0	0
2020/6/23	53	1	0	0	0	0	0	0	0	0	0	12	3	31	1	0	0	0	0	0	0	0	0	0	0	0	0	0	1	0	1	0	0	0	0	0	0	0	0	0	3	0	0	0	0	0	0	0
2020/6/24	89	10	0	0	1	0	0	0	0	0	1	9	4	55	4	0	0	0	0	0	0	0	0	0	0	0	0	2	1	0	0	0	0	1	0	0	0	0	0	0	1	0	0	0	0	0	0	0
2020/6/25	79	6	0	0	0	0	0	0	0	0	0	11	4	48	6	0	0	0	0	0	0	0	0	0	0	0	1	1	0	0	0	0	0	0	0	0	0	0	0	0	2	0	0	0	0	0	0	0
2020/6/26	99	5	0	0	1	0	0	0	2	0	0	16	4	54	7	0	0	0	0	2	0	0	0	0	0	0	4	2	1	0	0	0	0	0	0	0	1	0	0	0	0	0	0	0	0	0	0	0
2020/6/27	88	1	0	0	0	0	0	0	0	3	0	11	5	57	4	0	0	0	0	0	0	0	0	0	0	0	4	2	0	0	0	0	0	0	0	0	0	0	0	0	1	0	0	0	0	0	0	0
2020/6/28	111	17	0	0	2	0	0	0	1	5	0	8	3	60	9	0	0	0	0	0	0	0	0	0	0	0	1	5	0	0	0	0	0	0	0	0	0	0	0	0	0	0	0	0	0	0	0	0
2020/6/29	110	11	0	0	0	0	0	0	1	2	0	13	4	58	7	0	0	0	0	0	0	0	1	1	0	0	4	7	0	0	0	0	0	0	0	0	0	0	0	0	1	0	0	0	0	0	0	0
2020/6/30	132	13	0	0	0	0	0	0	0	3	1	10	7	54	31	0	0	0	0	0	0	0	0	1	0	0	2	5	1	0	0	0	0	0	0	0	0	0	0	0	4	0	0	0	0	0	0	0
2020/7/1	125	4	0	0	1	0	0	0	0	3	0	14	6	67	6	0	0	0	0	1	0	1	0	0	0	2	2	10	2	0	0	0	0	0	1	0	0	0	0	0	4	0	0	0	0	0	1	0
2020/7/2	194	8	0	0	0	0	0	0	2	2	0	19	11	107	13	0	1	0	0	0	0	3	0	0	0	0	3	8	1	0	0	1	0	2	0	0	0	0	0	0	4	0	0	0	0	0	9	0
2020/7/3	249	0	0	0	2	0	0	0	6	2	1	26	9	124	24	0	0	0	0	0	0	0	5	0	0	0	5	11	0	0	0	0	0	0	0	0	0	0	0	0	4	0	0	0	0	0	30	0
2020/7/4	268	1	0	0	1	0	1	0	1	0	1	27	15	131	20	1	0	0	0	0	0	0	0	0	0	0	9	17	1	1	0	0	0	0	0	0	0	0	0	0	6	0	1	0	0	0	34	0
2020/7/5	195	1	0	0	0	0	0	0	0	1	0	21	7	111	20	0	0	0	0	0	0	0	0	0	0	0	1	6	2	2	0	0	0	0	0	0	0	0	0	0	9	0	0	0	0	1	13	0
2020/7/6	174	0	0	0	0	0	1	0	3	0	0	16	9	102	12	0	0	0	0	0	0	0	0	2	0	0	3	8	4	1	0	0	0	0	0	0	0	0	0	0	1	0	0	0	0	0	12	0
2020/7/7	203	1	0	0	0	0	0	0	1	1	0	27	11	106	8	0	1	0	0	0	0	0	2	0	0	0	9	12	1	2	0	0	0	0	2	0	3	0	0	0	7	0	0	0	0	0	9	0
2020/7/8	203	4	0	0	1	0	0	0	1	2	0	48	9	75	23	1	0	0	0	0	0	0	1	2	0	1	2	10	3	2	0	0	0	0	0	0	0	0	0	0	13	0	0	0	0	0	3	2
2020/7/9	352	1	1	0	1	0	0	0	1	0	0	22	22	224	25	0	1	0	0	0	0	2	2	0	0	0	5	31	2	2	2	0	0	0	0	0	0	0	0	0	4	0	1	0	0	0	2	1
2020/7/10	418	6	1	0	0	0	0	1	7	3	0	44	12	243	32	0	0	0	0	1	0	0	1	0	1	0	10	22	4	5	5	0	0	0	2	0	1	1	0	0	6	0	1	0	0	0	8	1
2020/7/11	374	1	1	0	4	0	0	0	0	0	0	36	13	206	35	1	0	0	0	0	0	0	0	2	1	0	9	28	5	7	4	0	0	0	5	0	0	0	0	0	9	0	0	0	0	0	5	2
2020/7/12	390	4	0	0	2	0	0	0	3	2	0	32	31	206	23	0	0	0	1	0	1	0	2	0	2	2	8	32	6	5	5	1	0	0	1	0	0	0	0	0	5	0	6	0	0	2	8	0
2020/7/13	246	2	0	0	2	0	2	0	3	3	2	26	17	118	16	0	0	0	1	0	1	0	0	2	0	0	9	18	1	4	3	0	0	0	3	0	0	1	0	1	2	0	4	0	0	0	5	0
2020/7/14	326	8	0	0	2	0	0	1	2	5	0	42	25	143	26	0	0	0	0	0	0	3	2	5	0	0	12	20	9	3	1	0	1	1	4	0	0	1	0	0	4	0	1	0	0	0	5	0
2020/7/15	438	13	0	0	2	0	1	0	5	4	4	38	29	165	43	2	0	0	1	0	1	1	1	16	2	1	9	61	12	5	0	0	0	1	7	0	0	1	0	0	9	0	1	0	0	0	3	0
2020/7/16	619	6	1	0	14	0	1	0	2	5	3	49	32	286	47	0	0	0	0	1	1	2	2	21	2	1	13	66	16	7	0	0	0	2	5	1	0	10	0	1	16	0	0	1	0	0	4	1
2020/7/17	588	3	0	0	3	0	0	0	4	6	2	51	20	293	43	0	0	1	1	0	2	4	3	19	1	1	12	53	25	5	3	0	0	2	7	3	0	1	0	0	19	0	1	0	0	0	0	0
2020/7/18	654	13	0	0	3	0	0	0	5	6	1	48	33	290	49	1	1	2	0	0	1	1	2	24	1	0	25	86	13	8	2	0	0	3	2	1	0	1	0	0	24	0	6	0	0	0	2	0
2020/7/19	501	9	0	0	0	0	0	0	5	9	0	38	23	188	30	0	0	0	0	1	0	4	4	21	1	1	12	89	21	3	0	0	0	4	2	0	0	0	0	0	32	0	1	0	0	0	1	2
2020/7/20	405	3	0	0	4	0	0	0	1	3	0	28	18	168	11	0	0	0	0	1	0	3	1	21	1	1	27	49	7	2	4	0	0	2	4	0	0	0	1	0	32	1	4	1	0	0	5	2
2020/7/21	618	10	0	0	0	0	0	0	4	3	2	47	15	237	30	0	2	3	0	1	2	14	5	53	0	6	20	72	12	7	3	0	0	1	7	0	0	0	0	0	53	1	3	1	0	0	2	2
2020/7/22	792	6	0	0	2	0	0	1	5	3	5	62	40	238	68	2	1	0	0	0	0	6	5	64	1	11	19	121	30	8	4	0	1	0	7	1	0	1	0	1	61	6	3	2	0	3	2	2
2020/7/23	966	4	0	0	2	0	0	1	2	5	3	64	33	366	53	0	1	1	1	5	0	8	5	97	2	17	19	104	35	13	9	0	0	1	16	4	0	0	0	0	66	2	0	3	0	4	15	5
2020/7/24	766	6	0	0	0	0	0	0	2	4	0	45	26	260	28	0	0	3	0	1	1	8	7	63	2	6	16	149	23	11	3	0	2	4	7	0	0	0	1	1	52	6	1	1	0	3	14	10
2020/7/25	796	9	0	0	2	1	0	0	0	8	2	35	21	295	18	0	0	0	0	0	1	4	30	78	2	1	4	132	24	5	4	1	0	10	7	0	2	0	0	0	49	3	0	1	0	25	8	14
2020/7/26	834	5	0	0	0	1	0	0	3	4	0	33	22	239	33	2	0	3	2	0	4	11	25	84	5	1	13	141	49	5	6	0	0	2	4	2	0	0	1	1	90	1	1	22	0	8	5	6
2020/7/27	583	5	0	0	5	0	0	0	2	4	0	23	24	131	14	0	1	0	0	2	0	9	14	79	4	2	21	86	12	4	8	0	1	3	6	1	4	0	2	0	49	0	2	33	0	11	3	18
2020/7/28	971	3	0	0	2	0	0	0	15	2	3	55	23	266	33	3	0	1	0	2	6	25	18	113	6	2	31	155	33	6	4	2	0	2	19	1	0	1	2	1	54	2	5	22	2	20	10	21
2020/7/29	1245	5	0	2	4	0	0	1	9	16	1	54	50	250	70	3	0	2	6	0	4	30	16	172	10	6	42	221	46	6	6	2	0	5	17	2	2	0	0	0	100	3	2	21	0	12	3	44
2020/7/30	1305	9	0	1	5	0	0	0	12	6	4	57	49	367	76	4	2	4	2	4	1	17	16	168	1	5	9	190	53	7	2	1	0	5	8	0	5	0	0	0	121	3	5	16	2	15	4	49
2020/7/31	1575	15	1	0	2	0	1	2	14	4	3	57	35	462	53	8	0	1	2	3	2	19	19	199	10	3	29	216	62	7	8	4	0	3	18	0	2	0	0	0	169	7	8	18	2	20	16	71
2020/8/1	1537	18	0	1	5	0	0	0	14	0	1	75	73	472	58	3	5	1	0	4	6	13	20	181	11	8	22	195	32	21	13	1	0	7	18	5	1	0	3	0	121	8	15	26	2	16	4	58
2020/8/2	1325	9	0	0	3	0	0	0	14	4	1	74	51	292	72	2	1	1	1	2	6	7	18	161	12	5	17	194	60	8	4	2	0	2	10	0	2	0	3	1	145	5	23	20	0	30	0	63
2020/8/3	941	23	0	0	6	0	0	0	5	3	2	49	43	258	48	3	4	0	2	4	2	11	2	131	20	18	29	82	27	8	2	0	0	3	9	0	0	0	4	1	75	9	5	6	2	8	0	37
2020/8/4	1240	11	0	0	2	0	0	0	7	5	3	49	47	309	89	1	6	1	3	2	3	17	16	128	11	5	21	193	32	5	1	1	0	3	10	1	2	2	1	0	87	7	18	37	3	12	6	83
2020/8/5	1344	14	0	0	1	0	0	2	10	17	5	64	50	263	81	0	7	0	4	5	3	21	9	150	24	29	27	196	52	9	3	0	0	7	11	1	13	5	0	0	123	10	5	36	1	8	4	74
2020/8/6	1479	11	0	1	3	0	0	2	12	6	6	65	76	360	118	2	5	6	3	10	1	20	9	142	10	6	20	225	61	7	0	2	0	2	7	4	10	4	0	0	136	12	5	16	2	13	7	72
2020/8/7	1597	14	0	1	1	10	0	2	12	8	6	50	66	461	107	4	5	1	1	3	1	15	2	159	23	31	19	255	49	9	0	0	0	4	3	0	2	1	0	1	140	7	4	9	2	7	2	100
2020/8/8	1521	13	0	1	1	6	0	1	12	5	7	84	53	429	107	2	11	11	0	2	0	15	7	180	17	10	21	180	55	16	1	0	2	3	6	6	2	1	1	0	127	5	10	10	2	13	2	84
2020/8/9	1485	11	0	0	0	1	0	0	17	3	5	56	46	331	102	0	6	22	1	1	4	15	12	130	9	8	20	195	48	12	5	0	91	1	5	6	1	1	1	0	131	9	7	3	7	6	0	156
2020/8/10	829	13	0	0	0	0	0	2	6	3	8	42	41	197	37	0	1	12	0	2	1	7	6	101	11	7	8	123	27	6	3	0	4	2	7	2	2	0	5	0	72	3	1	3	5	8	0	51
2020/8/11	691	14	0	0	0	0	0	0	3	3	4	36	18	188	27	0	4	14	0	0	2	3	7	67	3	4	10	101	30	3	2	0	4	2	8	0	1	0	0	0	54	5	3	4	1	2	0	64
2020/8/12	969	4	0	0	2	1	0	2	10	9	7	45	34	222	66	1	0	9	0	3	5	9	10	86	10	9	25	184	36	2	2	0	0	2	3	0	1	0	0	0	77	12	1	10	0	5	0	65
2020/8/13	1175	10	0	0	0	1	0	1	15	4	9	56	46	206	123	0	5	13	0	1	1	8	3	110	6	6	35	177	48	10	3	0	2	2	5	3	8	1	1	0	144	1	2	9	0	5	0	95
2020/8/14	1355	12	1	1	0	1	0	1	12	4	16	56	51	389	117	0	3	13	0	3	5	8	9	88	7	7	30	192	34	13	1	0	0	4	3	1	11	1	1	0	125	5	5	12	1	3	4	105
2020/8/15	1233	14	0	0	0	2	0	3	7	0	9	52	61	385	136	0	6	13	0	1	3	11	11	72	6	7	22	153	53	6	4	0	0	2	1	0	5	1	1	14	75	10	6	11	3	5	15	47
2020/8/16	1015	8	0	1	0	2	0	0	2	7	19	56	48	260	80	0	0	18	1	0	0	1	7	83	3	6	6	147	37	25	2	0	0	1	2	1	4	2	0	5	73	5	1	4	6	6	27	59
2020/8/17	630	5	0	0	1	1	0	1	4	1	9	35	32	161	51	1	1	19	0	2	1	4	1	43	1	9	19	71	24	9	2	0	1	0	0	0	1	2	0	1	50	3	0	5	10	6	5	38
2020/8/18	903	6	0	0	1	1	0	3	7	5	15	24	37	207	84	3	11	11	0	7	1	4	7	57	3	8	26	187	25	37	11	0	0	2	0	1	4	1	0	0	45	1	4	5	7	5	7	33
2020/8/19	1078	8	0	0	1	0	0	4	13	2	15	62	46	186	95	3	8	14	0	10	2	3	6	57	15	7	38	187	49	10	6	1	1	1	2	5	1	0	1	2	103	4	0	10	10	19	2	69
2020/8/20	1176	25	0	1	2	1	1	7	3	2	14	70	65	339	104	2	6	24	1	3	2	9	2	82	15	5	41	132	34	12	4	0	0	2	5	11	1	3	0	0	70	4	2	15	4	6	3	42
2020/8/21	1035	10	0	1	2	0	0	2	11	2	10	51	53	258	82	0	3	8	1	1	9	1	0	90	13	8	38	166	39	10	4	0	0	2	4	0	7	0	1	1	87	7	1	13	3	6	0	30
2020/8/22	985	17	0	0	0	0	0	2	8	0	13	66	43	256	101	1	2	18	4	1	6	5	6	70	6	11	25	136	33	10	2	0	0	2	2	7	0	0	1	1	68	4	6	11	1	8	1	31
2020/8/23	737	14	0	0	1	0	0	1	5	1	6	31	37	212	49	1	2	16	2	3	3	1	5	50	5	7	13	122	24	8	0	0	0	3	1	4	2	0	1	2	63	4	3	5	0	4	1	25
2020/8/24	491	8	0	1	0	0	0	3	4	0	4	30	28	95	39	0	1	7	1	1	11	4	5	43	11	10	7	60	8	2	2	0	1	3	1	3	3	3	0	0	51	2	3	4	2	4	4	22
2020/8/25	709	7	0	0	0	1	0	6	5	0	8	35	33	182	56	0	8	12	7	1	2	5	7	43	0	14	17	119	23	6	0	0	1	1	1	6	2	0	0	0	53	1	4	5	0	5	2	31
2020/8/26	893	7	0	1	0	2	0	5	12	5	16	54	43	236	85	0	8	7	6	3	9	1	7	50	1	8	31	120	28	4	1	0	1	0	0	15	8	1	0	9	60	2	4	5	3	0	1	34
2020/8/27	870	10	2	6	1	0	0	7	8	1	18	69	45	250	66	1	11	13	13	0	6	2	12	39	6	5	27	96	22	4	0	0	0	1	1	6	5	0	0	0	64	2	7	6	1	1	2	34
2020/8/28	869	16	0	0	5	0	0	5	6	7	6	56	41	226	75	1	2	8	16	0	19	0	6	51	5	8	21	107	26	2	0	0	0	2	2	10	3	3	0	1	66	6	5	7	0	2	5	42
2020/8/29	841	9	0	0	5	1	0	6	4	1	2	55	33	247	106	1	9	7	5	0	18	4	2	45	0	5	17	91	20	2	2	0	0	0	1	7	1	0	0	5	76	2	5	11	0	2	3	31
2020/8/30	598	4	0	0	1	0	1	1	2	0	3	42	39	148	64	0	4	4	11	1	12	0	0	36	3	4	10	62	13	5	0	0	0	0	1	6	0	0	0	1	80	0	1	2	1	1	2	33
2020/8/31	430	8	0	0	3	0	0	3	1	0	3	25	17	100	50	0	4	2	6	0	7	0	0	42	12	7	4	54	8	3	0	0	0	0	0	4	2	0	0	0	30	0	1	9	0	1	1	23
2020/9/1	624	16	0	0	3	0	0	6	4	3	5	46	18	170	59	1	7	27	4	0	5	3	2	24	0	2	22	115	21	5	0	0	0	0	0	2	3	1	0	3	38	0	1	4	2	1	1	0
2020/9/2	585	6	0	3	4	0	0	1	6	1	6	40	24	141	76	1	2	13	4	0	7	4	2	28	3	2	19	96	7	1	1	0	0	0	1	5	4	4	0	1	49	2	0	4	3	0	0	14
2020/9/3	654	6	0	0	12	1	0	4	4	0	12	42	33	211	81	0	4	11	2	1	12	1	1	18	5	4	19	75	13	2	0	0	0	1	0	3	4	2	0	1	36	0	2	6	1	0	5	19
2020/9/4	582	5	0	0	5	0	0	1	8	2	8	24	35	136	108	0	1	4	3	0	4	1	2	33	11	1	24	76	13	5	0	0	0	0	0	0	4	0	0	0	34	0	0	3	2	0	2	27
2020/9/5	598	10	0	1	8	0	0	2	6	0	3	22	28	181	67	1	1	16	2	1	2	0	7	34	25	3	25	76	9	3	1	0	0	0	0	3	0	0	0	1	27	1	0	6	4	1	1	20
2020/9/6	447	4	0	0	3	0	0	3	10	1	8	21	23	116	79	0	0	7	0	1	1	0	0	27	0	0	14	67	16	4	1	0	0	0	0	3	0	0	0	1	35	0	0	2	0	0	0	0
2020/9/7	285	6	0	0	7	0	0	1	0	4	9	14	14	76	29	0	0	4	0	1	3	0	0	21	11	2	8	45	6	0	1	0	0	0	1	0	0	1	0	0	0	1	0	2	0	0	0	18
2020/9/8	510	11	0	0	7	0	0	5	5	2	5	12	32	170	63	1	3	4	1	1	2	2	0	12	8	1	11	82	18	2	1	0	0	0	4	0	1	1	0	2	28	1	0	3	0	0	0	9
2020/9/9	507	4	0	0	11	0	0	2	1	3	5	25	23	149	106	1	2	6	0	0	1	2	5	21	2	1	6	64	22	1	0	0	0	0	0	5	0	0	0	0	26	0	0	3	1	0	1	8
2020/9/10	709	11	0	0	8	0	0	5	4	4	4	30	28	276	112	0	0	4	0	1	2	1	4	36	5	1	7	93	21	2	0	0	0	0	0	4	0	1	0	0	24	1	0	4	0	0	0	16
2020/9/11	637	6	0	0	15	0	0	9	13	5	12	25	31	187	82	0	1	2	0	0	1	5	1	48	5	1	2	120	14	2	1	1	0	0	0	1	0	0	0	3	25	1	0	7	0	1	0	10
2020/9/12	639	7	0	0	12	0	0	4	3	10	24	36	45	226	68	1	0	6	0	0	0	6	0	29	2	3	7	84	20	1	0	8	0	0	2	0	1	2	0	0	14	0	1	4	0	2	0	11
2020/9/13	438	3	0	0	8	0	0	4	3	0	6	22	20	146	53	1	0	0	0	0	0	12	0	33	3	0	8	78	15	0	0	1	0	0	2	0	0	0	0	0	9	0	0	1	0	0	0	10
2020/9/14	262	8	0	0	3	1	0	3	2	21	6	16	11	80	15	0	0	1	0	0	0	2	0	23	3	0	4	33	8	1	0	1	0	1	4	0	0	3	0	0	7	0	1	0	0	1	0	3
2020/9/15	530	8	0	0	18	0	0	3	2	9	14	19	30	191	52	2	0	5	0	0	1	2	2	21	1	1	13	89	23	4	0	0	0	0	2	0	0	0	0	0	11	0	0	1	0	1	1	4
2020/9/16	543	11	0	0	6	0	0	3	2	1	24	29	37	163	101	2	0	0	0	1	2	0	5	22	2	2	9	78	20	0	0	1	0	0	0	0	0	0	0	0	11	0	0	0	0	0	3	8
2020/9/17	478	7	0	0	9	0	0	1	3	6	11	20	34	171	65	5	0	6	0	0	0	0	3	36	1	1	9	57	16	1	0	0	0	0	0	1	0	1	0	0	9	0	0	0	0	0	0	5
2020/9/18	569	17	0	0	5	0	0	0	1	1	27	24	40	220	78	3	1	2	0	0	0	0	5	40	2	1	5	61	12	0	0	1	0	1	1	0	0	0	0	0	8	0	0	1	0	0	0	12
2020/9/19	592	17	0	0	14	1	0	0	1	9	15	23	46	218	68	1	1	6	0	0	2	1	2	31	1	1	8	81	21	1	0	0	0	0	0	0	0	0	0	0	9	0	0	0	0	0	1	13
2020/9/20	469	16	0	0	2	1	0	3	1	2	19	16	35	162	60	3	0	4	0	0	0	0	3	33	1	1	18	60	5	2	0	0	0	0	1	0	0	0	0	0	6	0	0	0	0	0	0	15
2020/9/21	306	15	0	0	2	0	0	4	3	13	7	15	14	97	20	0	0	2	0	0	2	2	0	19	4	1	5	40	27	1	0	0	0	0	3	0	0	0	0	0	2	0	0	0	0	0	1	7
2020/9/22	321	9	0	0	3	0	0	1	2	1	13	14	18	88	38	0	0	4	0	0	0	1	0	9	5	0	7	67	13	1	1	0	0	0	8	0	0	0	0	0	2	0	0	0	0	0	10	6
2020/9/23	216	12	0	0	3	0	0	2	1	6	1	12	20	59	11	0	0	1	0	0	0	3	0	14	3	2	3	39	1	2	1	0	0	0	5	0	0	0	0	0	1	0	0	0	0	0	1	13
2020/9/24	475	11	0	0	8	0	0	4	1	3	4	21	26	193	58	3	0	2	0	0	0	3	0	34	1	2	5	66	8	0	0	0	2	1	3	0	0	0	0	0	5	0	0	1	0	0	4	6
2020/9/25	567	25	0	0	2	0	0	10	1	15	8	27	31	195	78	0	0	8	0	1	0	5	4	38	5	3	5	62	12	2	0	0	1	1	10	0	0	0	0	0	5	0	0	0	0	0	7	6
2020/9/26	634	7	0	0	4	0	0	0	5	1	2	23	38	269	90	2	2	2	0	0	0	5	4	24	5	4	11	66	22	2	0	0	0	2	11	1	0	0	0	0	6	1	0	0	0	0	5	20
2020/9/27	478	19	0	0	3	0	0	5	1	0	1	35	21	144	65	0	0	3	0	1	2	0	2	49	1	5	5	48	16	0	2	0	0	1	16	2	0	0	0	1	4	0	0	0	0	0	6	20
2020/9/28	294	17	1	0	5	0	0	4	11	0	0	20	16	78	17	0	0	0	0	1	0	6	0	19	7	0	8	36	10	5	0	0	0	1	16	0	0	0	0	0	1	0	0	0	0	0	1	14
2020/9/29	527	16	0	0	2	0	0	0	3	1	0	25	40	211	58	0	5	0	0	3	0	1	2	28	1	6	8	52	19	1	1	0	0	0	14	2	0	0	0	0	4	0	0	2	0	0	3	19
2020/9/30	569	16	0	0	7	0	0	2	5	3	2	28	34	194	79	0	1	0	0	4	4	3	7	26	6	1	15	59	15	1	1	0	0	3	15	1	1	0	0	0	8	0	0	1	0	0	2	25
2020/10/1	619	19	0	0	7	0	0	0	2	1	5	33	38	234	78	0	1	1	0	3	1	1	7	21	14	1	5	76	21	5	0	0	0	0	3	0	0	0	0	0	3	0	2	3	0	0	5	29
2020/10/2	537	15	1	0	5	0	0	10	9	1	13	30	34	196	66	0	2	0	0	0	1	0	3	19	2	0	9	50	29	1	0	0	0	0	8	0	0	0	0	0	4	0	0	2	0	0	2	25
2020/10/3	562	18	0	0	7	0	0	0	3	2	6	50	42	205	59	0	1	0	0	1	1	2	6	16	2	0	7	53	15	5	0	0	0	1	14	0	0	0	0	0	7	1	0	8	0	0	1	29
2020/10/4	394	22	0	1	3	5	0	4	5	2	3	35	37	107	37	0	0	0	0	0	1	1	1	18	3	2	4	39	15	1	0	0	0	0	1	0	1	0	1	0	3	0	0	19	0	0	3	20
2020/10/5	269	36	0	0	5	0	0	2	1	1	0	20	22	65	11	0	0	1	0	1	0	0	0	12	0	1	4	32	7	0	0	0	0	3	1	0	0	0	0	0	0	0	0	19	0	0	6	19
2020/10/6	495	12	0	0	8	0	0	3	4	4	5	20	41	176	65	0	0	0	2	1	0	1	0	14	2	1	5	60	18	0	1	0	0	0	5	3	0	0	0	0	4	0	0	13	0	0	5	22
2020/10/7	502	38	0	0	12	0	0	7	12	1	2	39	44	140	54	1	0	0	1	0	3	0	6	15	3	1	4	51	16	2	0	0	0	0	4	2	0	0	0	0	8	2	0	3	0	0	5	26
2020/10/8	623	29	0	0	8	0	1	8	5	0	6	45	39	248	65	5	0	0	1	0	1	0	1	15	0	2	9	49	27	4	1	0	0	1	4	1	0	0	0	0	8	0	1	10	0	0	3	26
2020/10/9	594	27	0	0	13	0	2	8	2	0	6	28	39	203	77	0	0	2	1	0	1	1	0	11	0	1	15	58	16	8	6	0	0	1	5	1	0	0	0	0	11	0	2	21	0	0	0	28
2020/10/10	666	24	0	0	10	0	0	7	6	2	8	100	35	248	63	1	0	0	0	0	2	1	1	21	2	3	20	52	12	0	0	0	0	0	3	1	0	1	0	0	13	0	0	9	0	0	2	19
2020/10/11	431	31	0	0	2	1	0	12	3	0	4	30	43	146	37	2	0	0	0	1	0	1	0	14	1	0	7	45	12	4	0	0	0	0	4	0	0	2	0	1	3	0	0	8	0	0	6	11
2020/10/12	272	12	2	0	5	0	0	3	1	0	2	18	11	78	29	0	0	0	0	0	0	1	1	18	4	1	12	26	8	1	0	0	0	0	12	0	0	0	0	0	1	0	0	11	0	0	1	14
2020/10/13	491	20	0	0	8	0	0	2	0	0	2	31	24	166	54	0	0	2	0	2	0	1	0	24	0	3	29	69	13	3	3	0	0	1	1	0	0	0	0	0	6	1	0	12	0	0	0	14
2020/10/14	550	20	2	1	5	0	0	5	5	8	0	47	31	177	88	0	0	4	0	0	0	2	1	15	2	1	6	61	19	2	0	0	0	4	1	0	0	0	0	0	13	0	0	6	0	1	3	20
2020/10/15	703	30	16	0	4	0	0	8	4	1	1	57	54	284	79	1	0	1	1	0	0	2	4	19	0	1	9	51	14	2	2	0	0	0	3	0	0	1	0	1	5	0	0	6	0	0	3	39
2020/10/16	633	31	26	1	14	0	0	15	4	5	2	52	43	183	85	0	0	1	4	0	3	2	3	21	2	0	7	53	18	3	0	0	0	2	1	0	0	1	1	0	8	1	0	9	1	0	1	30
2020/10/17	611	27	17	0	2	0	0	12	2	5	3	45	33	235	50	0	0	5	0	0	3	0	3	28	3	2	8	50	16	3	1	0	0	2	2	0	9	1	0	0	3	2	1	5	0	0	0	33
2020/10/18	422	24	4	0	2	0	0	3	3	2	5	40	25	132	49	0	0	2	2	0	0	0	0	21	0	2	6	50	13	0	0	0	0	1	1	0	0	0	0	0	3	0	0	4	0	0	0	28
2020/10/19	313	17	18	0	3	0	0	7	0	1	11	22	18	78	23	0	0	0	0	0	0	2	2	15	1	3	3	41	5	0	0	0	0	0	1	0	1	0	0	0	4	0	0	2	0	0	0	35
2020/10/20	475	31	12	0	9	1	0	0	2	5	12	32	40	139	47	0	0	0	0	0	0	3	0	13	1	3	4	65	14	2	4	0	0	1	0	0	3	0	0	0	7	0	0	4	0	0	0	21
2020/10/21	611	22	9	0	6	1	1	5	1	2	9	50	49	145	88	0	0	0	0	3	1	4	3	36	0	1	11	82	14	3	1	0	0	11	1	1	1	1	0	0	7	1	0	4	0	0	0	37
2020/10/22	609	40	6	0	1	0	0	4	4	0	14	45	43	185	55	0	0	0	0	0	2	9	2	19	3	2	13	78	17	3	6	0	0	3	0	1	1	1	0	0	9	0	0	5	0	0	0	38
2020/10/23	742	51	9	1	20	0	2	1	2	3	19	40	54	186	90	0	0	2	0	1	1	8	3	43	1	3	8	100	21	3	2	0	0	6	2	2	0	0	0	0	5	0	1	8	0	0	0	44
2020/10/24	712	60	17	0	7	0	0	6	2	0	19	41	41	201	59	1	0	0	0	0	1	3	4	42	0	2	5	96	48	1	2	0	0	4	1	0	0	0	0	0	5	1	1	1	0	1	0	40
2020/10/25	486	41	3	0	30	0	0	1	2	1	9	17	36	124	60	1	0	1	0	0	3	1	0	16	0	1	3	70	15	0	2	2	1	5	1	0	0	0	0	2	6	0	0	1	0	0	0	31
2020/10/26	401	50	11	0	8	0	2	0	2	0	3	34	25	102	22	0	0	1	0	3	0	0	4	37	0	1	7	43	6	1	0	0	0	3	0	0	0	0	0	0	4	0	0	3	0	0	0	29
2020/10/27	646	27	16	0	44	0	0	1	1	3	4	29	44	158	64	0	0	1	0	3	0	0	9	35	0	4	8	143	10	0	0	1	0	9	1	0	0	0	0	1	5	0	0	3	0	0	0	22
2020/10/28	724	52	7	0	24	0	0	0	6	2	10	44	41	171	64	0	0	3	0	3	1	0	15	51	0	3	14	117	28	5	1	0	0	15	1	0	0	0	0	1	8	0	0	7	0	0	1	29
2020/10/29	803	53	5	0	10	0	0	0	7	2	6	39	43	220	71	1	0	0	0	0	3	5	16	87	1	0	11	125	17	4	0	0	0	31	1	0	0	0	0	0	5	0	0	4	0	0	4	32
2020/10/30	767	69	5	0	11	0	0	0	7	3	4	61	34	203	59	0	1	3	0	1	1	4	10	51	7	1	13	137	20	5	1	0	0	12	0	0	0	0	0	0	10	0	0	5	0	0	2	27
2020/10/31	866	81	5	0	26	2	0	1	4	2	6	29	37	215	65	1	0	4	1	3	2	5	10	97	2	5	19	143	28	9	1	0	0	13	3	0	0	0	0	0	9	0	1	6	0	0	0	31
2020/11/1	603	68	9	0	16	0	0	0	2	0	1	33	24	116	65	0	0	2	0	0	2	1	4	48	1	1	15	123	15	11	0	0	0	5	0	0	0	0	0	0	5	0	0	5	0	0	5	26
2020/11/2	480	96	8	0	30	1	0	1	3	1	1	26	21	87	22	0	0	0	0	2	1	6	1	44	2	4	7	73	10	5	2	0	0	0	0	0	0	0	0	0	5	2	0	6	0	0	0	13
2020/11/3	860	71	1	1	16	0	0	12	2	2	3	30	40	209	68	0	0	1	0	0	5	5	14	85	1	3	13	156	52	11	0	0	0	12	0	2	0	0	0	0	2	8	0	6	0	2	8	19
2020/11/4	606	75	11	1	16	0	0	0	4	1	5	36	30	122	44	0	0	0	0	3	1	2	5	52	5	3	9	85	36	4	1	0	0	6	3	0	0	1	0	0	9	2	0	11	0	2	5	16
2020/11/5	1046	118	8	0	18	3	0	8	10	1	3	38	58	269	109	2	0	2	0	4	0	10	10	79	1	21	11	125	42	15	2	0	0	6	2	8	0	1	0	0	5	0	1	11	0	1	17	27
2020/11/6	1137	115	5	0	13	0	0	1	7	2	5	114	42	242	104	1	1	1	0	4	1	16	17	82	12	9	24	169	49	19	0	4	0	8	3	0	3	0	1	0	17	1	3	7	1	0	13	21
2020/11/7	1301	187	2	1	18	0	0	2	10	2	6	69	61	294	137	2	0	3	1	4	16	3	30	113	8	6	20	190	31	13	6	1	0	9	3	2	0	1	0	0	8	1	0	4	0	0	5	32
2020/11/8	934	153	2	0	13	0	1	3	12	0	1	44	44	189	77	7	0	3	1	8	3	6	13	81	1	2	21	140	32	11	2	0	0	6	3	0	0	2	0	0	4	0	0	7	1	1	11	29
2020/11/9	770	200	1	0	7	0	1	3	7	1	2	51	32	156	36	3	0	1	3	2	14	7	6	57	1	18	8	78	20	8	1	7	0	2	2	0	1	0	0	0	4	6	0	3	0	0	3	18
2020/11/10	1276	166	0	1	20	1	1	0	9	4	5	67	49	293	98	2	0	1	4	10	3	13	16	128	2	5	13	226	59	9	2	1	0	1	2	6	2	1	0	0	23	0	0	3	0	0	5	25
2020/11/11	1540	197	1	10	33	0	3	1	20	2	5	116	65	316	130	16	1	1	2	14	6	10	21	104	4	11	18	256	70	17	7	0	0	7	2	2	0	2	0	0	21	1	0	6	1	0	5	36
2020/11/12	1624	236	0	1	18	2	2	2	26	2	5	75	74	392	147	6	0	2	1	8	13	20	13	143	3	11	17	231	81	17	6	0	0	6	2	1	0	3	4	0	16	1	0	11	1	0	1	24
2020/11/13	1703	235	0	15	30	0	0	7	26	2	9	83	60	374	146	2	0	0	2	6	23	11	16	148	4	0	28	264	69	24	5	1	0	13	3	14	0	1	2	0	16	0	1	10	0	0	5	48
2020/11/14	1721	230	3	7	10	1	2	3	40	4	0	104	88	352	147	0	0	1	1	0	19	4	36	152	6	8	24	285	79	23	10	0	0	12	6	10	1	0	0	0	7	2	0	16	1	0	1	26
2020/11/15	1428	209	0	5	5	2	1	4	21	3	5	80	60	255	114	2	3	2	0	2	13	9	24	102	4	8	22	266	79	9	8	0	0	17	7	8	0	1	6	0	12	0	1	12	0	0	3	44
2020/11/16	949	189	1	6	7	0	1	3	10	1	5	87	77	180	61	0	0	0	2	5	10	14	12	63	1	9	11	73	40	11	7	0	0	3	6	1	0	7	1	0	8	1	0	3	4	1	1	27
2020/11/17	1685	197	1	4	32	1	0	3	55	6	3	88	79	298	133	33	1	0	4	3	24	13	15	138	7	11	49	269	106	9	5	0	1	7	2	12	2	1	8	0	11	1	1	14	11	1	2	24
2020/11/18	2173	233	0	10	19	0	2	12	39	4	10	126	66	486	226	14	1	0	11	1	30	19	75	141	17	14	39	273	103	28	8	1	0	24	14	6	1	3	6	0	22	4	1	7	10	10	16	41
2020/11/19	2382	267	0	8	15	0	5	5	28	15	20	108	106	531	205	1	5	1	6	6	20	20	73	219	21	12	14	338	132	33	15	0	0	15	2	18	1	2	9	0	22	6	1	5	7	3	9	53
2020/11/20	2425	304	0	21	14	0	2	8	40	8	22	96	90	522	208	11	5	0	3	7	22	15	59	202	18	12	26	370	129	23	11	0	0	13	9	23	1	2	11	0	35	0	3	10	12	11	7	40
2020/11/21	2570	234	0	15	16	0	0	8	66	8	17	172	109	539	192	9	1	2	2	11	25	21	60	211	22	10	35	415	152	22	7	0	0	27	8	17	2	2	21	2	36	1	3	10	1	14	3	42
2020/11/22	2146	245	0	4	9	0	2	2	47	14	12	113	80	390	163	6	1	2	2	4	14	7	44	144	15	5	24	490	138	12	5	0	0	13	9	9	1	0	23	0	30	2	1	6	10	14	2	32
2020/11/23	1513	206	1	4	16	0	0	2	32	1	8	89	59	315	70	13	3	0	1	7	12	14	47	95	11	5	14	281	77	21	11	0	0	10	12	4	0	1	26	2	9	0	1	3	4	5	5	16
2020/11/24	1219	216	0	14	12	1	0	1	26	11	16	43	42	188	67	3	1	1	1	7	11	7	27	110	5	7	13	210	77	15	8	1	0	7	8	1	0	0	17	0	11	4	1	2	5	6	0	16
2020/11/25	1925	181	2	7	19	8	1	1	36	11	18	99	73	402	159	8	1	2	1	4	9	30	55	177	18	9	31	318	98	11	5	2	1	15	1	7	0	2	14	1	28	2	1	5	10	10	5	27
2020/11/26	2494	256	2	13	21	1	1	6	50	4	30	159	82	482	252	1	3	5	4	0	16	16	72	198	27	4	33	326	183	23	6	2	1	14	14	4	1	1	17	0	52	1	1	15	8	9	5	73
2020/11/27	2510	252	2	4	13	5	5	4	45	8	31	103	107	570	219	1	3	3	3	2	16	29	58	234	15	13	31	383	103	26	14	0	1	24	12	5	1	3	14	0	58	0	4	11	9	19	9	38
2020/11/28	2667	252	0	4	13	1	6	6	66	12	29	118	113	561	214	3	4	0	2	0	21	20	81	217	29	3	30	463	144	17	8	0	1	15	24	9	0	4	8	0	55	7	0	4	18	7	2	76
2020/11/29	2046	192	0	8	7	0	11	3	31	15	18	138	75	419	149	2	1	4	0	0	12	21	66	155	18	3	17	381	111	16	10	0	0	9	25	3	0	1	7	1	43	0	2	8	7	7	5	45
2020/11/30	1425	151	8	3	9	0	2	2	23	4	12	65	67	312	83	0	1	3	2	6	15	17	42	108	14	3	8	262	55	19	6	0	1	7	10	2	0	4	3	2	27	2	0	5	15	12	1	32
2020/12/1	2014	206	4	10	11	0	3	0	50	26	32	103	74	370	158	5	0	6	3	9	18	21	42	197	7	10	22	318	122	16	10	1	1	10	16	5	0	1	5	5	33	10	2	18	14	10	3	27
2020/12/2	2419	176	8	4	9	0	4	5	44	24	44	150	76	501	214	4	1	2	0	9	12	26	58	219	15	4	21	427	123	33	9	1	0	10	25	7	0	6	7	8	42	6	0	11	15	8	5	46
2020/12/3	2505	206	8	4	21	0	7	3	37	14	29	149	82	532	197	8	1	1	1	19	12	42	64	195	25	8	22	386	171	39	7	1	4	10	46	4	1	1	5	15	31	4	0	8	18	7	11	49
2020/12/4	2435	212	6	1	21	0	3	6	85	17	29	163	75	459	188	2	0	2	1	11	14	34	41	215	22	4	35	394	129	32	7	0	0	5	46	4	2	4	7	16	45	4	0	15	18	9	5	47
2020/12/5	2496	183	3	7	21	0	6	13	31	13	30	168	74	584	191	4	0	3	0	21	12	32	34	219	13	6	44	399	149	26	5	2	1	11	36	3	1	4	2	19	42	3	0	8	18	8	6	41
2020/12/6	2010	187	6	0	18	0	15	12	24	17	17	162	78	328	134	2	1	5	0	9	17	18	40	170	10	2	43	310	120	14	13	0	4	12	60	1	0	1	4	18	41	1	3	9	19	12	14	39
2020/12/7	1502	124	13	0	8	0	4	1	12	16	13	90	53	301	65	3	0	2	1	7	20	15	35	111	7	10	26	228	106	22	4	2	1	9	43	4	0	10	4	13	65	4	0	8	11	9	10	12
2020/12/8	2166	204	2	4	17	0	9	7	34	17	32	172	80	354	152	4	0	5	4	2	15	40	20	199	10	6	63	258	145	21	9	1	0	12	48	4	2	17	3	17	85	6	1	27	10	3	18	27
2020/12/9	2801	197	9	1	43	0	10	7	14	18	49	145	91	574	245	6	0	5	3	6	25	36	38	245	19	10	75	427	157	33	12	1	0	11	75	4	0	4	1	18	54	7	1	16	21	5	40	43
2020/12/10	2966	241	4	5	38	0	15	10	19	22	44	187	151	601	213	5	2	4	2	3	29	45	45	242	25	5	54	415	149	24	10	0	7	13	71	5	0	3	1	20	79	13	12	28	25	5	30	45
2020/12/11	2795	177	6	22	46	0	14	17	24	17	46	184	116	596	285	6	6	11	0	6	17	25	25	196	17	5	57	357	98	22	7	0	0	16	114	2	0	0	2	11	122	4	7	24	26	5	25	32
2020/12/12	3010	189	7	43	35	2	15	17	38	21	40	199	121	621	223	10	0	8	0	5	32	55	38	206	14	5	75	429	135	32	6	0	0	22	104	4	0	1	2	27	86	7	11	32	18	7	17	51
2020/12/13	2375	164	2	7	29	2	13	12	14	10	40	143	111	481	231	10	4	3	1	0	16	37	34	181	13	6	59	308	111	25	3	0	1	38	77	2	0	0	1	18	70	2	13	30	8	15	10	20
2020/12/14	1681	125	2	4	16	0	12	11	25	10	31	102	80	305	121	8	1	6	0	3	20	11	27	114	17	6	40	185	65	18	3	1	2	27	107	2	0	0	1	11	58	4	7	29	6	6	14	38
2020/12/15	2400	104	7	9	37	0	16	15	18	35	25	170	119	457	226	6	1	6	1	5	14	35	24	216	14	8	71	306	144	18	5	0	0	21	74	3	0	1	3	36	69	6	10	32	12	7	12	2
2020/12/16	2990	86	1	3	45	0	9	21	23	23	63	179	123	681	287	4	2	8	4	4	15	41	31	248	17	9	97	396	135	25	6	0	2	32	88	1	1	4	7	28	141	8	7	25	9	6	9	36
2020/12/17	3206	139	7	9	54	0	6	14	28	30	48	196	149	822	319	3	3	8	0	4	7	44	37	238	12	8	84	351	164	21	2	0	4	27	140	4	0	1	2	23	107	5	7	34	13	10	4	18
2020/12/18	2832	141	0	0	16	0	6	10	17	21	48	201	150	664	295	7	4	9	0	6	10	53	24	219	7	9	79	309	128	23	2	0	4	26	83	8	0	0	2	10	139	2	18	29	3	12	6	32
2020/12/19	3040	132	0	3	47	1	7	15	19	13	30	226	130	736	314	7	3	7	0	11	10	36	30	300	9	15	81	311	126	28	1	1	1	60	91	5	1	0	0	13	134	4	7	30	7	11	7	20
2020/12/20	2398	135	0	5	33	0	5	35	16	20	36	158	119	556	238	5	5	6	0	4	13	13	15	90	13	6	63	250	103	25	5	0	2	111	98	6	2	2	1	23	98	0	23	21	8	8	2	21
2020/12/21	1791	110	1	1	6	0	10	22	16	17	17	117	118	397	188	3	11	7	0	0	4	17	13	92	7	20	47	180	44	31	4	1	0	29	80	4	1	1	0	17	93	2	19	14	2	3	4	21
2020/12/22	2674	74	5	5	41	1	6	4	19	34	23	196	152	570	348	5	0	7	0	4	3	35	30	190	10	11	81	283	190	26	5	4	0	13	76	4	0	2	4	31	88	6	26	25	4	3	9	21
2020/12/23	3270	114	7	2	51	8	4	24	19	33	28	230	147	758	346	9	4	6	1	10	8	56	35	239	15	14	88	312	167	36	3	5	5	35	119	14	2	20	3	24	156	7	12	30	7	7	15	35
2020/12/24	3797	123	4	5	48	1	11	19	39	24	43	251	286	895	494	15	21	18	1	7	10	56	38	270	11	16	107	289	152	33	0	0	3	27	102	8	0	27	7	19	149	9	35	45	9	7	15	48
2020/12/25	3934	97	7	5	48	8	13	43	27	35	53	296	298	890	466	14	10	12	4	6	17	38	28	265	11	28	121	294	232	30	1	5	1	31	141	9	1	7	9	12	142	6	26	80	7	10	9	41
2020/12/26	3702	161	8	10	56	10	5	21	27	42	37	265	59	954	479	17	1	12	2	3	17	45	31	265	13	49	135	299	175	31	3	3	4	28	105	13	0	8	9	14	160	4	19	25	14	11	17	36
2020/12/27	2942	85	6	9	39	2	3	21	27	28	38	211	106	708	343	2	3	12	1	7	21	45	24	216	14	25	94	233	165	37	2	8	8	21	89	8	0	9	8	8	137	2	29	31	3	4	20	30
2020/12/28	2397	94	10	7	28	1	3	10	31	31	21	184	175	491	334	0	6	6	2	12	3	45	12	122	12	14	59	150	107	30	2	6	3	19	50	13	0	6	16	8	142	5	18	37	19	13	19	21
2020/12/29	3609	87	15	1	39	6	9	11	43	83	29	298	217	869	395	15	0	10	2	10	11	74	27	235	11	26	84	302	192	23	2	10	3	23	88	24	0	8	14	8	151	7	27	55	15	4	8	38
2020/12/30	3884	133	6	2	34	4	4	17	37	56	56	244	239	961	432	12	3	14	3	13	23	67	46	294	25	27	96	307	188	30	7	7	0	32	84	11	1	5	12	12	189	7	15	44	13	12	13	47
2020/12/31	4500	167	23	3	26	4	5	20	28	73	37	330	230	1353	587	8	9	7	2	8	20	83	27	239	18	21	109	313	192	38	9	1	0	23	87	15	2	3	8	9	190	4	29	32	22	18	10	58
2021/1/1	3248	98	10	4	30	3	3	12	42	56	24	220	144	793	470	5	5	13	0	8	23	56	36	193	6	24	103	262	128	36	13	0	2	27	73	2	1	2	6	6	158	1	20	30	11	26	15	48
2021/1/2	3057	77	4	2	4	0	1	13	20	56	42	213	237	829	380	10	9	13	4	5	11	36	41	158	14	23	83	258	104	36	11	4	4	23	76	3	0	2	6	7	124	5	28	26	11	30	2	12
2021/1/3	3139	68	10	3	20	3	6	14	52	72	31	205	225	826	365	10	3	8	0	7	25	58	29	185	13	38	89	253	98	31	12	4	1	27	70	5	0	3	7	11	104	3	30	22	9	30	27	27
2021/1/4	3330	93	10	0	18	3	5	25	32	69	37	243	197	905	412	7	14	14	1	17	18	52	34	152	15	37	76	286	116	22	9	2	0	33	48	12	2	4	9	2	128	23	24	34	10	32	12	36
2021/1/5	4958	79	7	6	37	8	5	25	67	111	44	368	265	1315	622	10	19	20	2	17	44	98	34	273	30	24	102	394	218	30	17	9	1	51	75	23	5	8	25	7	187	10	55	63	16	38	41	53
2021/1/6	6066	115	14	2	52	2	11	40	71	132	59	394	343	1640	591	20	38	12	14	19	50	102	87	364	33	50	119	560	246	24	18	15	1	59	78	8	10	14	23	4	314	11	43	69	26	80	17	72
2021/1/7	7793	161	8	3	75	2	0	29	90	130	83	460	618	2520	679	9	17	25	4	35	79	91	82	431	27	53	143	607	284	27	21	6	2	66	91	16	0	32	28	12	388	21	58	63	19	105	27	66
2021/1/8	8045	181	9	5	61	4	7	38	127	150	100	496	561	2459	838	16	25	17	7	36	67	83	92	405	42	40	147	654	297	55	16	3	3	46	120	12	5	34	38	9	369	24	43	101	17	72	32	82
2021/1/9	7528	215	5	7	72	2	5	39	109	138	63	517	188	2332	995	13	7	15	10	20	41	105	116	362	49	57	126	647	324	45	15	3	3	80	60	17	5	11	23	4	326	13	60	86	13	76	39	70
2021/1/10	6130	188	2	12	63	6	2	46	84	118	74	414	405	1510	727	21	25	19	0	16	68	64	127	343	43	25	146	532	268	46	15	0	3	32	56	21	3	13	32	7	284	22	18	82	8	49	17	74
2021/1/11	4901	135	6	3	31	1	1	28	67	106	36	347	347	1252	694	18	11	6	2	7	73	50	53	198	23	24	142	480	154	31	14	0	0	52	60	13	1	14	27	2	212	7	22	57	9	29	15	41
2021/1/12	4630	145	2	2	20	2	1	23	70	82	40	261	458	1025	905	18	15	5	0	20	51	35	39	132	25	24	108	374	160	26	9	1	0	33	35	10	35	6	32	6	199	32	24	66	14	13	20	27
2021/1/13	6086	109	13	10	52	2	0	23	77	141	58	391	610	1480	767	23	11	10	3	21	35	75	92	319	33	18	145	536	285	31	12	4	1	37	58	13	3	13	13	14	252	32	38	81	17	41	21	66
2021/1/14	6749	194	25	5	87	3	3	38	104	77	60	455	576	1552	984	19	14	19	9	21	51	91	110	312	28	49	131	592	292	29	21	3	3	38	50	18	4	17	28	3	341	26	39	77	16	48	17	70
2021/1/15	6795	202	15	5	52	8	3	36	159	96	80	490	139	2044	871	15	13	20	25	13	57	78	90	352	45	37	120	568	276	44	17	2	2	35	34	19	12	37	24	4	361	35	37	78	12	46	14	73
2021/1/16	7028	192	13	3	44	7	2	37	106	96	90	582	506	1839	829	7	12	22	7	10	61	89	86	323	40	30	140	629	263	39	16	2	1	35	54	37	3	6	14	4	411	18	33	89	19	28	25	129
2021/1/17	5758	124	8	10	40	10	1	38	89	54	54	433	435	1595	794	6	6	16	4	8	52	52	67	218	26	19	154	464	288	38	13	0	1	34	38	17	4	8	11	5	300	14	19	40	10	38	14	89
2021/1/18	4947	125	1	4	35	10	0	21	63	84	37	328	381	1217	957	0	8	12	9	9	25	46	27	151	17	24	110	431	148	45	20	1	0	31	28	88	6	9	16	9	204	28	17	46	7	29	16	67
2021/1/19	5355	92	12	4	61	3	4	14	66	94	48	422	529	1253	737	14	5	19	5	9	14	65	40	246	22	27	143	525	216	25	19	6	2	22	24	47	7	8	22	12	200	19	39	52	6	29	14	113
2021/1/20	5643	164	4	8	45	8	6	35	83	44	52	411	497	1286	716	7	10	17	1	5	49	55	76	246	26	42	123	506	296	39	24	0	2	30	57	18	7	10	17	16	277	20	32	39	16	51	59	111
2021/1/21	5743	130	6	1	51	2	2	16	83	49	65	436	550	1485	731	20	8	20	5	5	25	57	60	270	34	29	140	501	236	38	20	2	3	29	28	10	26	12	25	6	285	26	25	40	33	28	23	67
2021/1/22	4821	111	2	1	51	6	1	14	78	54	53	358	224	1184	627	23	7	10	4	6	27	43	70	246	54	38	130	450	283	40	17	3	0	20	45	30	13	11	18	2	236	18	25	27	26	18	14	103
2021/1/23	4711	138	9	2	48	7	1	36	132	40	36	325	411	1079	521	7	4	13	5	4	26	42	41	246	40	30	121	525	225	35	10	2	0	16	23	51	9	6	22	3	214	10	11	39	18	22	27	79
2021/1/24	3988	94	0	1	24	5	1	26	46	29	23	285	329	986	553	7	4	6	4	0	29	29	51	164	24	31	115	421	178	28	17	5	0	9	23	23	4	4	9	5	224	13	13	43	10	12	5	76
2021/1/25	2760	88	4	0	11	3	0	14	45	18	32	251	291	619	351	5	1	1	4	3	9	39	32	89	24	28	91	273	80	17	9	1	0	21	25	10	5	0	6	2	154	12	11	16	6	4	14	41
2021/1/26	3851	106	10	1	27	1	5	29	49	41	13	253	340	1026	394	6	1	14	12	11	23	61	45	215	33	31	113	343	153	24	10	1	3	18	17	41	3	9	8	3	155	13	16	21	31	25	13	84
2021/1/27	3968	147	4	6	27	2	10	25	84	38	52	247	258	976	386	12	8	5	8	0	23	49	60	227	43	31	128	357	211	26	13	0	5	18	36	18	4	11	15	1	185	7	11	22	14	17	10	131
2021/1/28	4122	115	4	0	27	2	7	15	60	34	33	292	314	1065	433	21	6	5	2	0	17	53	89	244	29	10	109	397	231	25	8	0	4	18	26	21	6	10	1	6	185	7	28	15	22	17	13	96
2021/1/29	3547	111	3	0	13	5	15	14	86	44	41	256	340	871	385	11	5	4	3	2	12	27	38	164	17	30	89	346	161	30	15	0	10	12	37	14	2	6	8	6	159	2	18	19	20	14	19	63
2021/1/30	3330	106	9	1	23	0	6	11	69	24	31	306	317	770	397	5	2	4	1	0	12	28	49	126	28	18	82	338	137	20	7	0	1	14	38	14	1	9	16	5	154	6	30	13	10	5	11	76
2021/1/31	2673	104	6	0	17	1	2	9	63	16	61	243	212	634	390	6	2	7	4	1	8	19	15	121	14	8	76	214	111	24	9	1	3	9	14	17	1	10	0	1	127	5	4	8	13	11	13	39
2021/2/1	1782	76	0	0	7	0	3	8	28	3	25	159	192	393	221	1	1	4	3	0	2	17	18	80	15	9	63	177	60	30	2	3	1	7	12	5	1	12	2	4	63	2	4	4	8	12	10	35
2021/2/2	2321	105	7	3	9	1	4	2	29	17	38	247	222	556	187	10	3	7	0	1	8	36	22	101	29	26	56	211	134	19	6	1	2	9	14	10	3	8	1	0	77	4	7	10	11	17	5	46
2021/2/3	2648	94	6	6	11	4	3	13	39	12	39	257	238	676	234	7	0	11	0	5	16	51	24	114	27	22	43	244	120	34	14	1	2	12	15	22	0	5	1	0	119	8	3	7	14	13	3	59
2021/2/4	2574	120	6	4	9	1	3	9	64	27	53	241	204	734	224	13	2	10	2	1	5	24	22	101	26	20	42	207	111	26	6	1	0	9	7	7	3	8	3	1	120	4	3	8	15	7	3	58
2021/2/5	2371	93	2	2	11	2	3	9	56	24	43	227	240	577	288	2	2	25	0	1	9	37	34	86	13	15	32	209	96	18	7	1	1	5	9	4	0	6	4	3	91	6	9	4	9	6	9	41
2021/2/6	2277	78	2	2	13	0	7	7	58	17	27	206	227	639	201	7	0	14	2	0	1	25	27	120	27	18	37	188	91	17	8	1	2	10	7	9	2	10	5	5	99	1	8	6	8	2	4	32
2021/2/7	1627	69	4	1	8	0	0	3	50	10	22	187	121	429	164	3	1	30	0	4	6	21	11	72	6	5	30	117	52	13	2	0	0	16	11	10	1	5	4	2	93	2	3	4	3	2	3	27
2021/2/8	1215	50	0	0	0	0	0	3	31	3	14	121	155	276	121	2	1	7	1	1	3	28	7	43	5	13	21	119	33	10	3	0	0	3	9	6	0	3	4	1	57	3	2	3	7	0	6	40
2021/2/9	1568	41	6	2	5	0	1	7	40	14	21	173	98	412	141	10	1	10	6	4	2	21	21	84	7	10	27	155	68	9	2	0	2	6	10	15	2	4	6	1	71	5	4	3	4	8	10	19
2021/2/10	1885	64	40	2	6	0	4	6	33	20	29	169	145	491	176	7	1	16	0	0	5	28	10	114	10	9	27	127	94	16	5	0	0	7	6	15	21	2	3	0	103	6	7	4	5	15	10	27
2021/2/11	1689	92	4	1	1	0	0	11	47	9	22	172	127	434	178	14	2	25	0	1	0	15	15	80	8	14	21	141	52	5	11	0	2	6	9	6	1	7	0	4	110	1	4	5	7	5	4	16
2021/2/12	1297	75	0	0	2	0	0	13	22	11	13	124	117	307	154	7	1	15	0	7	0	17	8	53	9	9	27	89	38	4	11	0	0	10	7	5	4	1	3	5	87	1	2	5	2	0	16	16
2021/2/13	1355	39	7	1	5	0	1	9	19	16	18	164	98	369	105	10	0	16	2	1	0	13	15	59	9	12	23	142	55	10	3	0	0	4	8	3	1	1	0	1	64	1	3	3	10	13	11	11
2021/2/14	1360	52	4	1	10	0	2	6	38	8	34	131	108	371	108	2	1	30	0	1	0	23	23	76	10	11	20	98	44	13	4	0	0	3	10	2	2	4	0	2	69	0	0	4	1	8	8	18
2021/2/15	964	41	1	3	4	0	0	6	19	9	17	94	136	266	71	3	4	11	0	1	2	13	10	42	4	9	7	69	27	5	4	0	0	4	12	2	4	2	0	1	46	0	0	4	1	3	2	5
2021/2/16	1305	44	4	6	9	0	0	3	21	10	14	114	145	350	133	3	3	21	1	0	2	26	15	63	15	8	17	98	46	10	2	0	0	5	15	5	4	3	0	5	48	0	1	5	4	2	12	13
2021/2/17	1443	64	2	9	2	0	0	7	26	9	28	130	130	378	115	8	0	14	4	4	0	12	32	81	12	16	17	133	74	15	1	0	0	4	9	2	5	0	0	0	65	0	2	7	4	1	1	20
2021/2/18	1540	32	0	4	7	0	1	12	39	15	14	210	150	445	142	5	2	15	2	2	3	13	23	51	20	5	18	89	46	13	2	0	1	2	7	3	5	3	3	2	101	0	2	4	5	2	3	17
2021/2/19	1297	43	0	6	12	0	2	6	22	7	15	141	146	353	129	4	1	17	5	1	2	11	36	51	14	8	17	91	31	13	2	1	0	1	1	0	2	1	12	0	60	1	3	3	4	3	1	18
2021/2/20	1228	34	0	4	14	0	0	5	38	16	9	121	123	327	131	2	4	18	0	0	4	3	22	46	11	15	16	94	42	5	1	0	0	2	3	1	1	6	3	0	71	8	4	5	3	2	1	13
2021/2/21	1029	63	0	0	9	0	0	0	46	9	13	84	163	272	100	2	0	12	0	0	0	11	18	33	11	8	9	60	27	4	0	0	0	3	3	2	0	5	3	0	32	8	8	0	2	1	1	7
2021/2/22	739	21	0	0	0	0	0	4	14	0	6	101	99	178	96	0	1	6	0	1	0	9	12	30	4	14	7	62	14	3	0	0	0	4	5	0	0	2	2	0	26	5	0	0	1	0	2	10
2021/2/23	1078	66	1	0	12	0	0	9	16	11	21	105	90	275	97	9	2	14	0	0	0	12	31	51	6	13	8	100	24	3	1	0	1	2	4	1	0	3	3	0	45	11	3	1	2	1	7	17
2021/2/24	923	43	0	0	5	0	1	5	58	12	14	59	127	213	93	11	0	12	2	3	1	13	26	46	10	13	7	62	18	3	1	0	2	2	5	2	1	3	1	0	26	4	1	0	0	2	4	12
2021/2/25	1064	43	1	0	5	0	4	8	13	13	6	111	107	340	119	3	0	8	0	0	0	8	10	41	5	8	7	82	36	6	0	0	0	0	6	2	1	0	2	0	39	12	0	0	1	2	0	15
2021/2/26	1057	36	2	0	5	0	0	21	28	5	37	101	113	270	116	15	0	11	0	0	4	3	18	40	8	12	8	77	24	3	0	2	0	4	3	3	1	0	3	0	52	8	0	1	0	0	0	23
2021/2/27	1208	43	0	1	19	0	1	12	30	12	32	118	151	337	162	6	0	4	1	0	1	3	26	53	12	18	7	69	21	3	1	0	0	1	0	3	0	2	1	0	31	2	1	0	2	0	3	19
2021/2/28	994	27	0	0	14	0	0	16	15	3	11	97	132	329	131	4	0	6	0	0	0	3	15	31	7	5	3	54	26	2	1	0	0	5	2	2	2	1	1	0	23	3	2	4	2	0	0	15
2021/3/1	684	29	0	0	9	0	0	15	53	8	15	61	127	121	52	5	0	6	0	0	0	10	10	32	4	3	3	56	21	7	1	0	0	2	2	0	0	0	1	0	17	6	0	1	0	0	0	7
2021/3/2	887	29	1	0	21	0	0	7	18	12	11	102	87	232	84	6	0	5	0	1	0	9	18	34	9	11	3	81	44	3	0	0	0	2	5	2	0	2	0	3	19	4	0	1	1	2	1	17
2021/3/3	1240	60	0	0	27	0	0	38	34	7	17	98	164	316	138	1	0	8	0	1	0	9	21	55	4	17	7	98	40	4	0	0	0	8	4	1	1	0	1	0	37	2	0	3	1	0	0	18
2021/3/4	1168	66	1	0	22	0	0	34	37	11	21	123	107	279	138	3	2	3	0	0	0	5	9	68	4	26	3	81	21	5	2	0	0	10	2	0	4	1	0	9	37	3	0	2	1	0	0	28
2021/3/5	1145	64	2	1	22	0	0	19	44	14	12	90	137	301	131	10	0	3	0	0	4	6	23	50	5	14	7	74	36	11	1	0	0	3	2	0	3	1	1	5	25	5	0	5	1	0	0	13
2021/3/6	1045	47	0	0	34	0	0	11	28	12	17	114	108	293	113	5	1	1	0	0	1	9	9	35	10	8	9	82	15	7	0	0	0	9	5	0	1	1	0	1	29	1	0	2	0	0	0	27
2021/3/7	1061	84	0	0	32	0	0	24	21	9	6	123	113	237	119	7	1	0	0	0	5	3	24	27	2	13	12	76	41	7	0	0	0	5	2	1	0	2	0	1	34	12	0	0	0	0	0	18
2021/3/8	599	63	0	0	29	0	1	10	22	6	10	65	73	116	59	7	0	0	1	0	0	0	12	8	1	13	13	38	9	5	0	0	0	3	7	1	0	1	0	0	15	4	0	0	0	0	0	7
2021/3/9	1125	63	2	0	35	0	1	16	26	22	6	106	82	290	100	15	0	2	0	0	5	6	14	39	3	32	9	103	41	5	1	0	0	10	3	2	0	2	1	1	34	20	1	5	0	0	0	22
2021/3/10	1309	65	6	0	36	0	0	23	33	13	16	135	106	340	124	13	0	0	0	0	6	3	50	44	9	8	27	84	41	13	2	0	0	16	1	0	0	2	1	1	49	11	0	5	0	0	0	26
2021/3/11	1315	71	8	2	53	0	8	16	36	17	11	126	122	335	124	10	0	0	0	5	4	1	27	66	8	13	17	88	58	5	1	0	0	11	1	0	1	2	2	1	31	5	0	0	0	0	0	29
2021/3/12	1268	53	8	1	49	0	0	9	43	18	20	155	105	304	107	12	0	0	0	2	10	3	17	52	6	10	7	111	49	11	1	0	0	8	1	0	2	0	3	2	43	6	0	2	0	0	0	38
2021/3/13	1317	58	8	3	55	0	0	14	17	18	19	183	130	330	95	6	3	4	0	2	8	4	18	55	5	3	10	120	54	5	0	0	0	6	2	1	0	1	0	0	41	3	0	5	1	0	0	30
2021/3/14	982	45	7	3	49	0	1	15	18	24	10	77	106	239	109	2	0	3	0	1	10	2	5	24	8	5	6	92	37	5	6	0	1	2	3	0	0	0	1	1	38	3	0	0	0	0	1	23
2021/3/15	688	54	4	1	20	0	3	6	10	4	12	72	76	175	55	6	0	0	0	2	14	0	8	15	2	3	6	67	33	3	1	0	0	4	2	0	0	0	0	0	13	0	0	0	1	0	0	16
2021/3/16	1130	69	14	0	69	1	4	7	25	17	10	96	76	300	91	8	1	1	1	1	8	5	25	30	4	11	9	86	78	11	3	0	0	5	1	3	0	1	0	0	28	2	1	0	0	0	1	27
2021/3/17	1520	73	4	6	107	2	4	23	40	30	27	132	90	409	93	18	2	0	2	1	25	8	9	48	6	6	14	147	73	15	5	0	0	2	2	2	0	3	2	1	42	4	0	7	0	0	1	35
2021/3/18	1492	96	4	4	98	1	12	19	47	19	25	115	122	323	159	12	0	1	0	0	14	5	13	38	8	11	11	141	76	6	2	0	0	8	1	1	2	3	1	1	45	2	0	1	1	0	1	43
2021/3/19	1453	78	5	8	100	1	17	14	38	36	16	135	129	303	111	19	0	3	1	1	18	6	13	47	8	7	9	158	61	2	2	0	0	9	2	1	0	1	0	1	40	5	1	3	0	0	0	44
2021/3/20	1517	51	5	2	125	3	21	33	33	29	25	133	99	342	107	11	5	2	3	0	17	6	23	55	5	5	13	153	64	12	6	0	0	4	6	0	0	3	4	0	38	3	0	3	0	0	3	65
2021/3/21	1110	60	1	2	112	0	31	14	22	3	11	79	88	256	77	18	1	1	0	0	19	1	8	34	4	7	11	100	46	8	5	0	0	9	8	0	2	0	3	0	34	4	1	0	1	0	5	24
2021/3/22	817	50	0	1	42	0	21	13	19	9	12	60	97	187	56	21	0	0	0	0	10	5	6	31	0	6	11	79	23	4	2	0	0	7	1	0	3	0	3	0	15	1	0	3	0	0	1	18
2021/3/23	1485	42	6	1	121	1	20	9	33	20	18	136	72	337	72	18	2	1	0	0	10	12	22	63	7	7	14	183	84	15	9	0	0	3	4	2	2	0	23	1	36	0	1	3	0	0	0	75
2021/3/24	1924	81	7	2	171	0	21	35	45	16	20	121	108	420	128	11	4	1	0	0	29	18	27	74	10	7	19	262	118	22	7	1	0	5	5	3	6	0	24	1	24	1	0	0	1	0	1	68
2021/3/25	1914	67	12	5	161	1	49	17	37	7	21	113	98	394	121	24	3	3	0	0	33	12	22	79	9	7	24	266	100	21	8	0	0	2	5	1	19	1	59	0	28	0	5	1	0	0	2	77
2021/3/26	2030	69	8	5	153	2	34	46	35	30	23	135	135	376	117	17	0	1	15	2	37	16	33	64	16	5	20	300	116	15	11	0	1	5	6	0	6	3	39	0	28	0	3	1	2	0	12	88
2021/3/27	2073	62	3	3	129	2	53	24	33	22	16	124	97	430	102	16	3	1	0	0	28	17	25	58	10	6	32	386	164	28	5	0	0	0	7	3	10	2	19	0	38	6	1	0	0	0	10	98
2021/3/28	1753	74	12	4	134	0	26	3	51	19	14	114	92	313	64	12	1	0	2	4	32	12	17	86	13	3	26	323	92	37	4	1	0	3	10	0	3	7	27	0	23	11	1	1	1	1	12	68
2021/3/29	1340	46	0	1	80	0	23	12	23	16	20	102	110	234	93	8	1	0	3	3	20	5	20	39	9	6	15	213	70	18	9	9	0	4	19	3	9	6	24	0	13	2	1	2	2	0	5	42
2021/3/30	2077	56	6	5	121	0	27	6	29	29	23	107	81	364	96	28	3	1	10	3	22	11	19	56	17	13	30	432	177	45	16	20	0	25	8	6	1	13	30	2	30	1	1	6	1	7	6	87
2021/3/31	2832	76	81	7	200	0	33	20	37	48	21	152	106	414	137	33	2	9	6	1	43	16	30	99	19	17	57	600	211	46	14	19	1	19	20	3	8	28	33	1	29	5	5	2	1	5	7	111
2021/4/1	2598	57	8	25	133	2	24	22	25	21	24	132	101	475	133	25	1	5	6	12	32	11	25	83	24	24	56	616	199	46	17	9	1	10	10	3	11	13	30	2	27	9	4	5	5	0	2	93
2021/4/2	2742	57	19	27	116	3	23	34	35	32	34	163	105	437	133	30	3	14	2	3	27	15	30	145	26	30	68	614	174	52	15	6	0	18	9	6	16	23	28	0	39	8	5	6	1	1	7	103
2021/4/3	2755	66	12	14	136	13	17	28	31	41	16	149	90	446	129	17	6	11	13	5	46	16	39	118	22	10	53	666	206	40	17	2	0	20	8	8	10	16	34	2	39	8	2	3	5	0	8	117
2021/4/4	2459	53	10	17	80	0	21	21	45	24	30	135	124	354	142	23	3	11	6	0	33	12	22	116	18	13	63	593	211	40	14	0	0	14	11	3	14	13	29	2	27	5	0	0	2	1	8	96
2021/4/5	1553	71	6	1	55	0	19	29	16	21	7	86	88	248	68	10	10	5	3	3	23	11	9	45	10	10	32	341	87	66	14	2	0	7	9	1	7	13	32	8	14	5	0	1	1	1	8	50
2021/4/6	2652	63	22	8	103	2	25	21	16	24	13	116	62	397	100	20	4	16	7	4	25	18	12	112	10	12	55	732	276	76	20	2	0	19	3	1	12	21	43	6	51	9	1	5	3	0	7	98
2021/4/7	3459	72	11	9	121	8	29	45	46	24	25	158	76	554	118	34	29	14	2	5	48	19	21	188	33	24	93	879	328	81	38	2	1	23	7	3	19	12	34	0	42	7	0	4	2	0	16	155
2021/4/8	3455	79	12	10	87	8	23	22	39	25	35	154	94	543	175	33	7	5	11	11	39	18	30	144	28	31	83	957	311	87	32	4	2	26	10	5	15	8	32	8	48	4	2	0	5	2	11	140
2021/4/9	3511	83	13	5	121	1	24	53	38	41	17	131	102	537	168	28	16	22	8	7	48	24	23	172	17	14	96	927	314	95	44	5	0	25	14	7	17	12	27	1	54	9	2	1	4	5	8	131
2021/4/10	3742	116	15	8	109	5	33	17	39	29	39	142	94	570	180	27	18	16	6	5	38	23	17	197	39	17	84	991	351	82	23	9	0	35	22	3	21	9	34	0	81	8	3	2	5	26	8	146
2021/4/11	2848	69	4	7	72	6	11	15	43	7	14	139	98	421	132	20	7	18	4	4	45	14	24	129	13	10	81	827	229	66	28	0	0	53	11	3	16	9	24	0	52	4	7	4	2	8	5	93
2021/4/12	2100	58	14	9	34	4	28	11	17	14	28	96	103	308	94	9	8	12	2	1	21	7	11	122	18	14	42	603	159	46	10	6	1	31	8	1	20	5	17	0	34	11	8	0	4	10	4	37
2021/4/13	3445	60	19	2	72	6	17	13	30	13	20	156	62	511	114	32	5	13	6	7	29	35	17	168	23	39	61	1099	391	62	30	4	1	17	8	6	23	11	19	0	72	12	6	15	5	5	4	125
2021/4/14	4302	77	19	2	96	3	16	30	51	31	56	145	97	591	205	37	11	21	10	14	62	27	42	216	29	36	125	1130	507	94	44	6	1	32	28	5	25	11	30	1	156	9	9	10	5	9	4	137
2021/4/15	4569	101	45	6	53	5	30	20	59	22	31	188	144	728	242	36	14	19	9	7	39	34	43	218	26	43	107	1208	493	81	33	8	1	46	20	12	30	16	43	4	109	5	19	18	3	4	13	134
2021/4/16	4518	98	13	3	68	7	19	47	52	20	28	163	155	666	209	40	20	35	19	2	62	56	32	224	36	40	100	1209	510	89	33	5	1	31	23	18	30	11	45	2	138	7	23	12	6	5	3	103
2021/4/17	4790	109	26	2	65	6	16	21	64	30	36	207	156	758	247	33	20	16	7	9	57	38	25	230	28	39	92	1161	541	91	35	8	1	53	32	37	44	16	43	7	137	18	24	21	6	4	7	167
2021/4/18	4087	98	6	3	28	5	8	37	47	11	21	166	145	541	220	24	24	18	19	3	35	17	21	207	21	31	116	1220	406	79	44	3	0	61	30	13	38	6	48	3	110	10	20	11	5	5	11	92
2021/4/19	2891	78	15	2	22	10	18	22	52	12	13	118	106	404	142	12	10	10	12	7	20	25	14	124	15	29	109	719	293	85	29	2	0	30	31	17	36	4	15	2	118	15	10	44	1	1	6	32
2021/4/20	4327	106	16	5	54	13	12	27	33	23	32	207	106	710	157	34	11	23	12	17	20	36	22	190	37	44	120	1153	427	80	55	7	1	38	27	23	25	19	28	5	151	38	13	33	6	3	13	115
2021/4/21	5279	124	40	8	74	5	20	27	62	25	40	227	112	842	252	48	21	33	26	7	35	35	24	312	57	46	128	1242	563	112	36	1	12	58	36	24	36	18	53	3	244	30	15	27	30	12	2	95
2021/4/22	5473	153	32	8	78	4	9	33	87	22	36	233	141	860	318	31	16	31	38	12	55	43	23	294	68	41	148	1167	547	125	45	1	10	45	42	23	34	22	29	3	268	32	45	40	42	12	7	120
2021/4/23	5117	158	27	9	25	3	21	54	63	23	35	207	139	758	226	44	27	30	14	4	40	41	28	284	67	68	129	1162	567	91	36	0	4	62	47	34	34	13	52	5	239	25	35	37	45	9	11	85
2021/4/24	5601	160	27	27	36	11	12	33	82	26	49	229	147	875	216	37	15	37	12	14	40	57	27	339	72	67	174	1097	635	104	31	4	5	89	49	23	47	9	32	2	321	23	36	38	76	35	7	117
2021/4/25	4602	110	20	10	31	1	18	17	76	28	38	211	146	633	221	32	10	20	6	7	20	40	25	225	36	22	149	1050	473	90	23	3	3	65	34	22	44	8	28	7	334	24	24	59	63	16	14	66
2021/4/26	3303	139	7	3	13	3	19	18	35	15	30	109	90	425	160	15	9	15	9	10	6	31	8	161	32	32	119	924	310	56	16	5	3	38	32	6	29	11	21	7	154	11	20	52	33	5	13	44
2021/4/27	4960	121	14	7	36	8	7	21	48	39	49	183	129	830	212	25	16	18	5	21	21	53	31	281	44	44	112	1230	505	74	27	1	3	47	46	40	15	16	28	14	277	15	43	46	51	10	11	86
2021/4/28	5790	219	28	9	42	5	20	43	70	29	64	224	144	927	257	25	12	29	6	18	42	56	24	323	60	45	140	1260	600	105	26	3	5	87	62	26	21	23	38	7	440	19	20	55	34	21	14	63
2021/4/29	5896	234	22	34	21	17	17	44	58	31	70	256	152	1028	255	31	13	39	4	6	21	72	55	430	51	41	136	1172	534	86	36	4	4	99	72	33	46	29	33	9	337	15	27	56	41	21	28	76
2021/4/30	4658	187	23	11	29	8	9	49	45	10	77	146	192	698	240	13	15	0	2	19	29	29	25	290	52	41	126	1043	333	79	20	1	0	74	102	11	25	26	18	14	305	20	20	40	55	15	33	59
2021/5/1	5992	180	22	36	22	25	10	35	65	31	81	236	95	1052	275	22	14	53	9	15	21	96	35	398	49	60	158	1262	539	94	24	1	6	76	65	26	24	23	25	12	352	26	31	60	52	34	60	105
2021/5/2	5880	326	22	22	54	12	7	56	63	21	80	290	182	877	247	30	17	40	14	12	44	60	50	350	49	34	164	1057	539	98	39	0	3	114	87	29	20	29	26	15	417	29	33	51	43	29	42	57
2021/5/3	4458	114	12	18	25	14	8	49	46	19	61	198	148	708	222	47	11	29	8	9	21	64	19	304	36	37	121	847	344	70	15	1	1	109	56	12	60	14	27	10	285	18	24	34	53	28	45	57
2021/5/4	4195	233	8	14	24	11	12	43	31	20	62	185	124	605	214	19	9	29	4	4	19	44	43	219	31	53	113	884	337	61	22	2	5	68	78	12	11	21	10	13	239	25	62	29	44	25	41	33
2021/5/5	4052	181	23	9	24	19	21	52	36	28	54	165	121	618	152	29	6	21	5	4	16	63	33	224	28	37	93	668	331	77	23	3	3	91	69	12	11	16	21	7	337	37	36	36	52	50	47	63
2021/5/6	4351	320	38	28	32	6	6	38	26	16	55	179	111	590	224	20	4	37	6	11	9	77	29	290	32	51	130	747	282	70	23	3	1	114	121	26	9	21	11	9	259	37	42	54	47	26	45	39
2021/5/7	6033	248	24	20	37	16	6	71	49	36	96	238	99	908	230	28	8	47	13	18	47	130	48	443	54	49	146	1005	493	98	19	7	2	129	87	31	12	50	19	7	472	59	59	100	78	57	58	82
2021/5/8	7244	403	43	17	47	23	8	69	67	51	113	285	162	1126	303	50	10	80	11	14	46	121	65	575	47	74	120	1021	568	86	19	4	10	189	182	39	21	78	22	5	519	76	65	111	93	62	51	93
2021/5/9	6492	506	13	15	32	15	8	74	41	29	89	279	152	1033	338	38	10	63	9	15	37	104	52	473	55	44	159	874	366	92	17	7	3	151	195	42	16	55	10	4	529	42	50	97	74	36	46	103
2021/5/10	4926	409	32	13	14	5	9	68	40	28	63	155	172	574	237	23	12	50	6	20	15	128	55	426	25	39	96	668	271	67	11	2	4	137	178	58	14	27	32	3	372	44	50	81	75	43	39	36
2021/5/11	6236	421	25	18	33	19	14	38	73	22	74	278	119	924	277	55	8	41	2	13	25	126	67	578	45	55	115	974	377	70	19	2	6	133	171	49	13	36	22	3	404	45	34	117	59	53	52	132
2021/5/12	7059	529	35	16	53	23	16	95	70	32	104	259	181	971	319	49	17	71	1	17	38	134	90	679	49	53	148	851	384	69	25	1	9	186	219	61	20	56	12	6	635	50	40	111	65	40	61	109
2021/5/13	6867	712	22	16	18	7	21	53	68	49	91	289	171	1011	337	49	6	56	9	12	36	127	122	624	45	52	156	761	361	69	28	16	7	171	211	48	16	27	20	7	502	36	45	92	76	37	52	126
2021/5/14	6268	593	31	24	33	19	22	39	67	51	50	257	169	853	340	30	14	45	6	11	43	155	98	598	51	47	165	576	314	69	12	3	13	166	210	58	7	31	14	5	472	42	29	124	102	30	46	134
2021/5/15	6419	566	16	28	32	15	21	61	62	43	66	246	140	771	328	42	25	45	9	9	40	139	120	596	63	65	139	785	299	83	17	9	10	185	239	49	9	47	11	4	522	29	34	116	62	28	34	160
2021/5/16	5248	491	10	17	31	4	13	31	68	20	51	217	135	543	296	34	20	59	2	7	40	117	84	522	37	35	140	620	267	66	12	2	9	171	210	37	13	17	8	2	505	27	13	60	58	20	29	78
2021/5/17	3677	372	29	18	24	4	14	23	80	22	36	135	128	420	199	11	18	16	4	6	23	70	47	362	29	22	103	382	120	39	4	3	4	108	198	17	14	9	9	8	281	27	16	70	28	28	38	59
2021/5/18	5228	533	28	16	31	19	22	20	31	43	65	186	89	732	248	33	21	43	2	14	27	140	70	539	41	57	106	509	249	58	16	3	20	130	195	66	5	17	9	15	345	26	33	100	44	27	37	168
2021/5/19	5814	604	24	18	33	7	24	43	59	37	67	192	132	769	269	32	34	36	9	10	62	132	74	666	50	48	134	477	242	71	14	0	12	134	221	56	5	25	5	15	500	42	16	100	51	20	40	203
2021/5/20	5712	681	66	25	28	9	23	35	62	36	61	228	114	844	308	26	31	28	4	14	37	108	59	633	36	54	127	501	209	39	10	2	13	123	214	47	4	26	5	10	399	21	14	80	44	37	39	198
2021/5/21	5248	727	29	13	29	6	22	33	53	46	36	182	168	647	327	31	30	25	4	7	35	89	64	597	39	38	110	415	162	31	15	2	7	111	218	36	7	17	9	17	386	36	7	69	47	15	47	207
2021/5/22	5032	658	19	19	21	7	32	26	49	34	56	181	126	600	269	32	32	55	6	13	48	82	87	616	28	43	96	406	229	39	18	5	3	105	169	36	7	21	9	27	310	16	7	68	35	20	36	231
2021/5/23	4032	605	11	11	10	1	30	21	53	18	58	165	84	532	266	33	64	36	3	8	38	62	69	431	23	24	60	274	111	23	3	4	6	83	160	55	5	17	1	24	262	17	5	49	27	11	23	156
2021/5/24	2710	366	20	9	8	1	14	22	26	27	21	83	82	340	218	21	19	23	4	5	29	46	49	280	9	23	38	216	86	10	4	4	6	41	103	25	5	9	0	15	195	11	7	31	31	5	19	104
2021/5/25	3894	459	34	13	18	8	10	13	51	28	36	128	99	540	200	28	15	101	3	10	14	84	62	417	28	41	61	327	139	28	7	3	8	58	131	29	1	13	11	29	199	16	7	51	36	17	27	256
2021/5/26	4527	551	51	15	22	3	15	28	66	47	64	164	123	744	225	24	26	36	7	16	35	73	79	445	32	42	81	331	140	29	12	0	8	82	166	41	1	9	11	27	211	12	6	51	38	10	26	302
2021/5/27	4127	570	20	16	24	2	11	18	50	43	38	130	121	680	227	23	20	18	0	16	35	70	79	394	27	47	52	309	162	26	8	1	6	74	154	34	2	6	7	38	179	21	15	60	22	6	26	240
2021/5/28	3705	423	32	11	22	0	8	15	47	52	24	105	119	613	260	17	21	41	1	11	13	60	55	383	33	43	42	290	94	19	1	0	3	59	123	16	1	7	4	23	192	7	7	39	18	11	27	313
2021/5/29	3589	442	25	20	17	0	8	16	50	25	30	155	100	541	258	20	19	22	2	5	21	63	58	347	37	49	45	216	97	18	17	2	6	48	103	21	2	9	7	25	190	16	12	30	24	7	29	335
2021/5/30	2874	288	1	9	10	0	8	12	28	26	19	122	93	446	233	19	6	14	0	5	10	54	42	305	19	39	69	197	101	15	5	0	5	27	79	8	1	5	6	25	152	6	13	26	23	1	31	271
2021/5/31	1785	279	11	6	4	0	5	13	16	13	9	67	89	259	139	8	6	25	3	7	11	42	29	145	22	31	23	98	29	15	1	0	0	21	65	14	0	6	1	20	66	3	3	11	13	4	11	142
2021/6/1	2640	254	16	6	20	3	3	5	25	33	17	114	63	471	159	23	14	20	0	8	18	70	43	305	22	29	32	201	112	23	3	1	2	20	50	15	0	9	5	25	81	7	14	32	17	2	25	223
2021/6/2	3031	317	15	17	20	0	7	14	38	27	23	132	109	487	218	18	10	18	7	10	16	74	40	287	23	33	62	213	104	19	8	0	1	37	71	17	1	7	4	27	116	3	10	17	22	3	32	297
2021/6/3	2826	300	10	7	25	2	7	10	22	25	18	122	99	509	215	19	7	9	3	8	18	71	44	288	26	38	46	226	70	20	4	0	0	31	57	12	0	6	1	19	102	6	18	20	12	5	25	244
2021/6/4	2586	203	13	9	30	0	5	11	45	23	23	102	121	472	234	10	7	11	2	21	8	34	34	266	26	41	44	189	75	28	0	0	2	16	59	13	1	2	1	14	79	5	16	10	4	4	26	247
2021/6/5	2647	276	9	9	15	0	7	9	27	25	10	119	137	435	224	13	9	14	1	47	15	43	50	218	23	34	49	174	81	18	2	0	0	20	47	10	3	6	3	19	85	4	29	12	8	0	47	261
2021/6/6	2016	183	2	12	11	0	8	11	34	13	5	81	76	350	249	8	6	15	1	28	11	22	38	169	13	15	46	145	58	9	2	0	0	12	40	3	0	4	0	28	79	0	15	9	7	0	15	183
2021/6/7	1278	147	9	8	2	0	1	13	24	21	11	44	68	237	173	2	4	4	1	12	3	25	23	97	9	15	10	72	22	6	1	0	2	12	29	6	0	2	2	10	27	0	7	5	0	0	8	104
2021/6/8	1884	120	10	6	9	0	1	6	14	28	6	83	81	370	179	6	10	7	0	43	8	22	24	170	16	18	44	190	68	11	2	0	0	8	26	19	0	3	4	7	57	5	12	13	4	2	13	159
2021/6/9	2224	179	4	18	9	1	0	15	24	34	17	121	106	440	202	10	7	4	3	18	15	23	41	247	10	30	64	153	64	11	2	0	1	13	27	15	0	6	2	9	66	1	4	10	6	1	17	174
2021/6/10	2041	182	2	14	9	0	3	12	25	32	8	110	102	436	189	16	5	7	1	32	13	24	39	171	18	16	41	148	50	5	6	0	0	12	32	11	0	10	1	11	42	1	13	9	4	2	11	166
2021/6/11	1934	145	2	16	8	0	1	9	15	26	12	87	113	435	220	9	1	7	3	40	6	22	40	149	15	12	29	134	46	15	1	0	0	12	34	13	3	4	1	8	58	2	9	7	7	5	8	145
2021/6/12	1941	125	3	16	12	1	3	3	84	34	6	83	79	467	247	17	5	1	0	15	10	31	27	123	12	13	35	126	38	10	3	0	1	11	33	7	2	1	0	7	47	0	12	9	7	3	15	157
2021/6/13	1382	82	1	10	7	1	2	13	24	9	4	65	105	302	170	5	5	6	1	9	4	10	30	102	18	7	23	96	24	9	1	0	1	6	40	1	5	2	0	9	37	0	14	2	0	1	15	104
2021/6/14	929	74	0	9	6	0	2	4	12	17	3	41	91	208	141	2	5	5	2	7	2	11	10	46	4	11	8	57	21	3	0	0	0	1	22	3	0	2	0	6	23	2	3	0	1	0	10	54
2021/6/15	1418	87	3	7	10	1	1	3	15	25	6	70	87	337	160	7	5	3	4	14	4	14	23	98	4	14	18	110	44	18	2	0	1	5	14	15	1	7	2	16	35	0	2	7	1	0	11	107
2021/6/16	1696	88	1	10	4	0	5	11	23	15	4	87	113	500	210	5	5	4	3	6	4	13	32	110	7	20	22	108	34	9	0	0	0	8	27	6	3	4	2	6	40	0	7	8	4	0	13	115
2021/6/17	1550	73	0	4	8	0	0	9	15	11	2	79	124	452	185	6	11	7	5	13	5	13	33	99	4	21	17	95	39	13	1	0	0	4	21	0	0	1	5	10	41	4	10	6	2	2	3	97
2021/6/18	1619	76	0	5	4	0	0	13	21	23	2	64	135	453	231	1	15	7	11	35	5	22	30	106	14	4	18	79	37	14	1	0	0	3	30	5	0	3	2	6	26	0	11	7	0	5	9	86
2021/6/19	1509	73	1	7	3	1	3	10	33	14	3	79	119	388	182	1	6	10	8	46	7	17	28	89	4	11	16	111	18	10	1	0	0	6	22	6	0	1	2	10	47	2	8	1	5	1	2	97
2021/6/20	1303	52	0	1	2	4	0	11	17	15	4	72	103	375	162	0	3	1	22	19	10	9	17	84	4	10	16	106	19	12	3	0	0	2	19	7	0	0	0	10	36	1	6	4	1	0	3	61
2021/6/21	864	37	0	0	2	7	0	10	5	15	1	53	85	236	135	0	8	2	20	24	7	5	15	35	5	1	1	42	14	5	0	0	0	1	17	3	2	0	0	8	17	0	3	3	5	0	2	33
2021/6/22	1433	29	0	5	7	9	0	6	19	29	6	93	74	436	163	3	1	6	17	14	7	18	18	96	2	13	12	107	27	23	3	0	0	1	13	5	1	1	0	16	36	1	2	11	0	1	4	98
2021/6/23	1776	49	2	5	10	2	0	12	20	22	3	108	131	620	201	3	8	2	25	17	17	11	38	75	13	9	21	125	22	20	3	0	0	1	16	1	0	1	1	14	32	3	6	7	1	1	2	96
2021/6/24	1669	26	8	10	6	5	0	11	38	19	0	119	129	570	192	2	3	4	25	23	5	13	28	100	11	6	10	116	17	18	5	0	0	2	18	2	1	0	0	5	36	4	7	7	2	2	2	62
2021/6/25	1706	33	2	4	8	12	0	8	56	27	4	100	126	563	221	2	5	1	17	14	5	6	48	66	22	11	10	120	20	17	0	0	0	0	12	6	0	6	2	9	37	0	9	7	2	4	2	82
2021/6/26	1620	47	11	2	5	21	0	18	31	37	5	96	108	535	231	3	2	0	18	12	11	9	36	46	5	2	20	88	34	20	1	0	1	3	5	5	1	0	0	11	40	0	14	2	0	4	6	74
2021/6/27	1280	28	1	8	4	10	0	11	37	20	4	85	108	386	204	0	1	1	11	2	4	2	31	41	2	4	14	96	16	18	1	0	0	1	6	2	0	2	0	9	25	1	10	4	0	0	9	61
2021/6/28	989	27	2	0	5	13	0	13	14	18	3	68	121	317	192	1	0	1	8	6	1	3	11	20	3	1	6	40	4	12	3	0	0	0	9	1	0	0	0	13	17	0	3	2	0	1	5	25
2021/6/29	1376	23	11	3	7	14	0	4	26	19	3	76	92	476	181	0	3	1	12	4	3	5	24	49	4	9	15	101	25	23	4	4	1	0	4	0	1	2	2	10	26	1	12	1	0	7	4	84
2021/6/30	1810	38	10	9	6	13	0	14	27	29	4	109	156	714	209	3	1	1	17	4	5	3	29	53	4	4	26	108	28	20	3	11	0	2	8	8	0	2	0	4	43	0	7	6	0	2	3	67
